# Supplementary material for: The tin1 gene retains the function of promoting tillering in maize
Source: Nat Commun. 2019 Dec 6;10:5608. doi: 10.1038/s41467-019-13425-6 (PMC6898233; doi:10.1038/s41467-019-13425-6)
Supplement: Supplementary file 6 — Supplementary Data 2 [file 41467_2019_13425_MOESM6_ESM.xlsx]

## Sheet: Sheet1
Supplementary Data 2 Differentially expressed (DE) genes between the pair of NILs in early and late stages of tiller bud development based on RNA-seq (FPKM)
Gene ID(APGv4)	Early stage					Late stage					annotation
	tin1-NIL-B37	tin1-NIL-P51	log2(fold_change)	q_value	significant	tin1-NIL-B37	tin1-NIL-P51	log2(fold_change)	q_value	significant
Zm00001d000107	1.21897	2.42875	0.994548	0.087629	no	1.61522	3.32587	1.042	0.0173381	yes	Male sterility, NAD-binding;Fatty acyl-CoA reductase;Male sterility, NAD-binding;Fatty acyl-CoA reductase;Male sterility, NAD-binding
Zm00001d000133	2.30375	4.0433	0.811551	0.0142054	yes	2.02696	1.93114	-0.0698603	0.93745	no	AMP-dependent synthetase/ligase;Acetate-CoA ligase;AMP-binding, conserved site;Domain of unknown function DUF4009
Zm00001d000204	12.6944	7.99761	-0.666555	0.00888312	yes	8.25441	9.7463	0.239689	0.562063	no	STAS domain;Sulphate anion transporter;Sulphate transporter;Sulphate anion transporter, conserved site
Zm00001d000236	24.5013	21.2367	-0.206297	0.554696	no	27.3358	18.2577	-0.58229	0.006796	yes	Myc-type, basic helix-loop-helix (bHLH) domain;Transcription factor MYC/MYB N-terminal
Zm00001d000288	2.17168	0.879125	-1.30467	0.0427375	yes	0.6121	0.782649	0.354599	0.787238	no	AUX/IAA protein;Aux/IAA-ARF-dimerisation;AUX/IAA protein;Aux/IAA-ARF-dimerisation;AUX/IAA protein;Aux/IAA-ARF-dimerisation;AUX/IAA protein;Aux/IAA-ARF-dimerisation
Zm00001d000402	2.91385	4.9624	0.768109	0.0479827	yes	5.10154	4.25509	-0.261744	0.642792	no	NO
Zm00001d000414	1.21587	1.09647	-0.149125	0.911852	no	1.69081	0.421249	-2.00497	0.006796	yes	NO
Zm00001d000556	0.218892	0.812743	1.89258	0.033914	yes	0.260616	0.293808	0.172947	1	no	NO
Zm00001d001083	3.04646	1.23046	-1.30793	0.0427375	yes	3.43939	0.850927	-2.01504	0.00326291	yes	NO
Zm00001d001206	0.354041	2.18943	2.62857	0.0349298	yes	0.807541	0.573116	-0.49471	0.778558	no	NO
Zm00001d001730	3.8639	2.2183	-0.800603	0.167196	no	6.45639	3.08238	-1.06668	0.0280885	yes	NO
Zm00001d001820	16.525	20.5914	0.317394	0.3191	no	48.1781	96.3008	0.999171	0.00181125	yes	Glucose/ribitol dehydrogenase;Short-chain dehydrogenase/reductase SDR;Light-dependent protochlorophyllide reductase;Glucose/ribitol dehydrogenase;Short-chain dehydrogenase/reductase SDR;Light-dependent protochlorophyllide reductase;Glucose/ribitol dehydrogenase;Short-chain dehydrogenase/reductase SDR;Light-dependent protochlorophyllide reductase;Short-chain dehydrogenase/reductase SDR;Light-depen…
Zm00001d001857	4.18584	8.82091	1.07541	0.00451814	yes	8.08566	21.8293	1.43283	0.00181125	yes	NO
Zm00001d001903	18.4487	33.7538	0.871534	0.00181125	yes	19.212	34.4583	0.84284	0.00181125	yes	Phospholipase/carboxylesterase/thioesterase
Zm00001d001915	3.30749	5.52172	0.739382	0.132412	no	5.85367	2.92838	-0.999235	0.0280885	yes	Heavy metal-associated domain, HMA
Zm00001d001933	47.383	44.1656	-0.101445	0.817471	no	48.672	34.8504	-0.481917	0.0396368	yes	K Homology domain, type 1;K Homology domain;Zinc finger, CCCH-type;K Homology domain, type 1;K Homology domain;Zinc finger, CCCH-type
Zm00001d001946	17.8304	25.6905	0.526895	0.0452262	yes	20.3196	20.8841	0.0395303	0.951284	no	NO;Peptidyl-prolyl cis-trans isomerase, PpiC-type;Peptidyl-prolyl cis-trans isomerase, PpiC-type, conserved site;Peptidyl-prolyl cis-trans isomerase, PpiC-type;Peptidyl-prolyl cis-trans isomerase, PpiC-type, conserved site
Zm00001d002052	3.98824	2.90676	-0.456339	0.405623	no	2.67917	6.03887	1.17249	0.00181125	yes	Peptidase T2, asparaginase 2
Zm00001d002062	4.74669	9.97819	1.07186	0.00569077	yes	2.4352	5.85733	1.2662	0.0125648	yes	NO
Zm00001d002080	48.0536	34.895	-0.461622	0.0310924	yes	47.9555	30.5261	-0.651655	0.00181125	yes	Zinc finger, RING-type
Zm00001d002121	0.805684	0	#NAME?	0.00181125	yes	0.0143888	0.0691627	2.26504	1	no	Myc-type, basic helix-loop-helix (bHLH) domain
Zm00001d002143	2.55321	3.44115	0.430577	0.418223	no	4.23349	2.26173	-0.904425	0.0236194	yes	Basic-leucine zipper domain;DOG1 domain;Basic-leucine zipper domain;DOG1 domain;Basic-leucine zipper domain;DOG1 domain;Basic-leucine zipper domain;DOG1 domain;Basic-leucine zipper domain;DOG1 domain
Zm00001d002320	2.70981	5.16757	0.931296	0.00326291	yes	2.64187	3.23559	0.292469	0.572962	no	NO
Zm00001d002343	14.5953	8.54968	-0.771565	0.00326291	yes	19.935	12.2678	-0.700428	0.00569077	yes	Zinc/iron permease, fungal/plant;Zinc/iron permease
Zm00001d002347	1.77059	4.04771	1.19288	0.0675044	no	2.80467	9.31142	1.73117	0.00326291	yes	Bifunctional inhibitor/plant lipid transfer protein/seed storage helical domain
Zm00001d002353	8.94392	13.7261	0.617942	0.0406912	yes	12.5429	20.5603	0.712985	0.00326291	yes	Transferase
Zm00001d002357	1.28702	0.512079	-1.32959	0.0149847	yes	1.42471	1.51707	0.0906196	0.92935	no	Armadillo repeat-containing protein 3 and Serine/threonine-protein kinase CTR1;Serine-threonine/tyrosine-protein kinase catalytic domain;Protein kinase, catalytic domain;Serine/threonine-protein kinase, active site;Protein kinase-like domain;Protein kinase, ATP binding site;Armadillo repeat-containing protein 3 and Serine/threonine-protein kinase CTR1;Serine-threonine/tyrosine-protein kinase cata…
Zm00001d002412	1.73926	0.131197	-3.72867	0.0274665	yes	0.337537	0.871614	1.36864	0.186681	no	Glycoside hydrolase, family 16;Concanavalin A-like lectin/glucanases superfamily;Xyloglucan endo-transglycosylase, C-terminal;Xyloglucan endotransglucosylase/hydrolase
Zm00001d002426	35.1863	48.6911	0.468642	0.0479827	yes	39.08	56.6526	0.535714	0.0202631	yes	NO
Zm00001d002439	0.497541	0.147729	-1.75186	1	no	0.122776	0.76263	2.63495	0.0461284	yes	NO;SANT/Myb domain;Myb domain, plants;Homeodomain-like;Myb domain;MYB-CC type transcription factor, LHEQLE-containing domain
Zm00001d002446	20.0429	17.3456	-0.208518	0.540042	no	17.7053	11.8012	-0.585242	0.0142054	yes	EGF-like calcium-binding;Serine-threonine/tyrosine-protein kinase catalytic domain;Epidermal growth factor-like domain;Protein kinase, catalytic domain;EGF-type aspartate/asparagine hydroxylation site;Serine/threonine-protein kinase, active site;Protein kinase-like domain;Protein kinase, ATP binding site;EGF-like calcium-binding, conserved site;Wall-associated receptor kinase galacturonan-binding…
Zm00001d002447	0.185767	0.671993	1.85495	0.00987143	yes	0.50983	0.59437	0.221347	0.856835	no	EGF-like calcium-binding;Epidermal growth factor-like domain;Protein kinase, catalytic domain;EGF-type aspartate/asparagine hydroxylation site;Serine/threonine-protein kinase, active site;Protein kinase-like domain;EGF-like calcium-binding, conserved site;Wall-associated receptor kinase galacturonan-binding domain
Zm00001d002532	0.572363	0.780638	0.447724	0.580218	no	1.39461	0.605251	-1.20426	0.00786573	yes	Extracellular solute-binding protein, family 3;Ionotropic glutamate receptor;Extracellular solute-binding protein, family 3;Ionotropic glutamate receptor;Extracellular ligand-binding receptor;Extracellular solute-binding protein, family 3;Ionotropic glutamate receptor;Ionotropic glutamate receptor, plant
Zm00001d002545	6.5619	1.41821	-2.21004	0.00181125	yes	4.04816	0.590857	-2.77639	0.00181125	yes	NO;SANT/Myb domain;Myb domain, plants;Homeodomain-like
Zm00001d002549	1.63111	2.82689	0.793359	0.247187	no	4.48086	1.33584	-1.74603	0.00181125	yes	NO
Zm00001d002564	1.27704	2.82291	1.14437	0.0255536	yes	0.549551	1.37269	1.32068	0.0521668	no	Oxoglutarate/iron-dependent dioxygenase;Isopenicillin N synthase;Non-haem dioxygenase N-terminal domain
Zm00001d002632	0.118554	1.1601	3.29063	0.0262298	yes	0.125046	0.428151	1.77566	1	no	Peptidase S54, rhomboid domain
Zm00001d002641	2.79051	4.3098	0.627094	0.0618263	no	4.99721	8.45648	0.758932	0.00451814	yes	WD40 repeat;WD40-repeat-containing domain;WD40 repeat, conserved site;G-protein beta WD-40 repeat;WD40 repeat;WD40-repeat-containing domain;WD40 repeat, conserved site
Zm00001d002695	0.90359	1.78826	0.984818	0.018799	yes	1.55631	0.579347	-1.42563	0.00181125	yes	Protein of unknown function DUF3741;Domain of unknown function DUF4378
Zm00001d002705	1.79255	0.898399	-0.996583	0.0202631	yes	1.23767	1.32562	0.09904	0.919512	no	Cation-transporting P-type ATPase;Heavy metal-associated domain, HMA;Heavy metal-associated domain, copper ion-binding;P-type ATPase, A domain;Heavy-metal-associated, conserved site;P-type ATPase, phosphorylation site;HAD-like domain;Cation-transporting P-type ATPase, subfamily IB
Zm00001d002726	6.58716	12.2616	0.896419	0.00181125	yes	7.64672	9.74073	0.349189	0.346585	no	Pectinesterase, catalytic;Pectin lyase fold/virulence factor;Pectinesterase, catalytic;Pectin lyase fold/virulence factor;Pectinesterase, active site
Zm00001d002759	4.34769	5.81878	0.420468	0.325491	no	3.84678	6.6395	0.787425	0.024915	yes	NO
Zm00001d002762	0.899284	2.52894	1.49168	0.0466121	yes	2.66259	1.89305	-0.492115	0.5706	no	AP2/ERF domain;DNA-binding, integrase-type
Zm00001d002797	13.6253	18.9372	0.474936	0.0461284	yes	10.8831	12.9077	0.246134	0.472493	no	NO;Oligopeptide transporter OPT superfamily
Zm00001d002823	14.9661	18.0756	0.272347	0.373223	no	13.0331	19.0579	0.548211	0.022262	yes	Tetratricopeptide TPR-1;Heat shock chaperonin-binding;Tetratricopeptide repeat-containing domain;Tetratricopeptide repeat
Zm00001d002824	36.953	34.4688	-0.100403	0.819494	no	42.4631	26.763	-0.665969	0.00181125	yes	Peptidase C13, legumain
Zm00001d002842	57.2087	57.3211	0.00283135	0.995454	no	80.2204	58.3915	-0.458211	0.0391532	yes	NO
Zm00001d002850	2.97751	1.13274	-1.39429	0.02934	yes	0.910007	2.06595	1.18286	0.115552	no	C2 calcium-dependent membrane targeting;C2 calcium/lipid-binding domain, CaLB;C2 membrane targeting protein;C2 calcium-dependent membrane targeting;C2 calcium/lipid-binding domain, CaLB;C2 membrane targeting protein
Zm00001d002856	5.36924	7.3405	0.451161	0.366356	no	11.0775	5.23858	-1.08039	0.00181125	yes	Zinc finger, RING-type
Zm00001d002871	7.71105	11.4546	0.570923	0.0242807	yes	11.9339	12.5747	0.0754555	0.884178	no	AAA+ ATPase domain;ABC transporter-like;ABC-2 type transporter;ABC transporter, conserved site;ABC transporter-like;ABC-2 type transporter;ABC transporter-like;ABC-2 type transporter
Zm00001d002917	36.2786	36.8462	0.0223997	0.96907	no	41.8427	30.0817	-0.476093	0.0470317	yes	NO;RNA recognition motif domain
Zm00001d002999	5.12196	4.58869	-0.158612	0.818656	no	4.17454	1.71093	-1.28684	0.00451814	yes	Oxoglutarate/iron-dependent dioxygenase;Non-haem dioxygenase N-terminal domain
Zm00001d003009	2.6028	6.37588	1.29256	0.024915	yes	4.40112	1.95151	-1.17328	0.0823817	no	Senescence regulator
Zm00001d003021	0.659225	0.794501	0.269279	0.811347	no	1.07467	0.433041	-1.31131	0.0376027	yes	EGF-like calcium-binding;Epidermal growth factor-like domain;Protein kinase, catalytic domain;EGF-type aspartate/asparagine hydroxylation site;Serine/threonine-protein kinase, active site;Protein kinase-like domain;Protein kinase, ATP binding site;EGF-like calcium-binding, conserved site;Wall-associated receptor kinase galacturonan-binding domain
Zm00001d003023	0.754905	0.880897	0.222678	0.850306	no	1.06336	0.344482	-1.62613	0.00888312	yes	EGF-like calcium-binding;Epidermal growth factor-like domain;Protein kinase, catalytic domain;EGF-type aspartate/asparagine hydroxylation site;Serine/threonine-protein kinase, active site;Protein kinase-like domain;Protein kinase, ATP binding site;EGF-like calcium-binding, conserved site;Wall-associated receptor kinase galacturonan-binding domain
Zm00001d003058	42.2876	29.9144	-0.499397	0.0195388	yes	33.7404	29.7449	-0.181837	0.616024	no	Aromatic amino acid beta-eliminating lyase/threonine aldolase;Pyridoxal phosphate-dependent transferase;Threonine aldolase;Aromatic amino acid beta-eliminating lyase/threonine aldolase;Pyridoxal phosphate-dependent transferase;Aromatic amino acid beta-eliminating lyase/threonine aldolase;Pyridoxal phosphate-dependent transferase;Threonine aldolase
Zm00001d003085	7.71728	17.6381	1.19253	0.00181125	yes	27.9739	37.7642	0.432936	0.0663595	no	Lipase, GDSL
Zm00001d003112	19.8278	21.6357	0.125893	0.782355	no	29.9309	12.9068	-1.2135	0.00181125	yes	NO
Zm00001d003142	1.9319	0.772281	-1.32282	0.0427375	yes	2.0127	2.52844	0.329119	0.639922	no	Cytochrome P450, E-class, group I;Cytochrome P450;Cytochrome P450, conserved site;Myb/SANT-like domain;Cytochrome P450, E-class, group I;Cytochrome P450;Cytochrome P450, conserved site
Zm00001d003144	1.82259	3.86542	1.08463	0.0173381	yes	4.7105	4.71419	0.00112821	0.997806	no	Cytochrome P450, E-class, group I;Cytochrome P450;Cytochrome P450, conserved site
Zm00001d003247	2.23415	5.524	1.30599	0.00181125	yes	4.65197	2.20683	-1.07586	0.00181125	yes	Malate synthase
Zm00001d003252	68.0668	54.8373	-0.311793	0.246005	no	91.1256	128.314	0.493748	0.0195388	yes	Glucose-6-phosphate dehydrogenase
Zm00001d003262	29.6402	25.3835	-0.223665	0.621597	no	33.9804	20.6212	-0.720574	0.00181125	yes	NO
Zm00001d003304	10.1037	26.5826	1.3956	0.00181125	yes	24.9014	12.1231	-1.03847	0.00181125	yes	Proteinase inhibitor I12, Bowman-Birk
Zm00001d003306	9.74499	14.853	0.608017	0.257892	no	16.3097	6.19358	-1.39689	0.00181125	yes	Proteinase inhibitor I12, Bowman-Birk
Zm00001d003317	7.16263	0.538652	-3.73307	0.00181125	yes	3.03302	5.69458	0.908836	0.0714033	no	NO
Zm00001d003331	4.25963	4.5957	0.109557	0.869144	no	5.69903	3.1289	-0.865061	0.006796	yes	DNA-binding WRKY
Zm00001d003377	3.22756	8.51202	1.39906	0.0107864	yes	3.47106	8.77937	1.33874	0.00326291	yes	Protein kinase, catalytic domain;Serine/threonine-protein kinase, active site;Protein kinase-like domain
Zm00001d003379	47.9829	74.07	0.62637	0.006796	yes	83.7367	129.801	0.632374	0.00181125	yes	Bet v I domain;Bet v I type allergen;Bet v I domain
Zm00001d003406	8.91392	10.4075	0.22349	0.536892	no	17.6864	12.5746	-0.492124	0.036552	yes	Actin-binding FH2/DRF autoregulatory;Actin-binding FH2;Actin-binding FH2/DRF autoregulatory;Actin-binding FH2
Zm00001d003429	12.2677	14.9769	0.287875	0.430424	no	32.9151	47.3137	0.523509	0.0195388	yes	NO;Glyceraldehyde-3-phosphate dehydrogenase, type I;Glyceraldehyde 3-phosphate dehydrogenase, NAD(P) binding domain;Glyceraldehyde 3-phosphate dehydrogenase, catalytic domain;Glyceraldehyde 3-phosphate dehydrogenase, active site;Glyceraldehyde/Erythrose phosphate dehydrogenase family;Glyceraldehyde 3-phosphate dehydrogenase, NAD(P) binding domain;Glyceraldehyde 3-phosphate dehydrogenase, active s…
Zm00001d003457	32.6414	42.6202	0.384837	0.147864	no	45.8137	69.627	0.60387	0.00181125	yes	Lipoxygenase, LH2;Lipase/lipooxygenase, PLAT/LH2;Lipoxygenase, LH2;Lipase/lipooxygenase, PLAT/LH2
Zm00001d003501	1.44375	6.95106	2.26742	0.00181125	yes	2.17145	6.43335	1.56691	0.00181125	yes	Serine hydrolase FSH
Zm00001d003581	0.495673	0.533307	0.105578	1	no	1.40331	0.474305	-1.56494	0.0316566	yes	Cytochrome P450, E-class, group I;Cytochrome P450;Cytochrome P450, conserved site
Zm00001d003584	2.59833	5.3344	1.03774	0.0134161	yes	5.61381	4.48312	-0.324479	0.579942	no	NADH:flavin oxidoreductase/NADH oxidase, N-terminal
Zm00001d003606	7.8482	6.66716	-0.235288	0.625935	no	8.5632	4.65229	-0.880209	0.00181125	yes	F-box domain, cyclin-like
Zm00001d003607	24.0551	25.2937	0.0724367	0.892253	no	28.2394	13.5463	-1.05981	0.00181125	yes	F-box domain, cyclin-like
Zm00001d003750	2.67292	3.21029	0.264285	0.615284	no	1.74405	3.00051	0.78276	0.0299091	yes	NO
Zm00001d003751	17.4594	28.3635	0.700034	0.0134161	yes	43.7394	43.1645	-0.0190877	0.974141	no	Late embryogenesis abundant protein, LEA-14
Zm00001d003757	19.51	21.6882	0.152694	0.760529	no	10.4161	19.7038	0.919659	0.00181125	yes	Bifunctional inhibitor/plant lipid transfer protein/seed storage helical domain
Zm00001d003767	8.21874	11.2954	0.458748	0.272575	no	18.6678	43.7417	1.22845	0.00181125	yes	Photosystem I PsaO
Zm00001d003781	0.818414	0.976489	0.254773	0.833686	no	0.362184	1.1616	1.68133	0.024915	yes	NO;Alpha carbonic anhydrase;Carbonic anhydrase, alpha-class, conserved site;Alpha carbonic anhydrase;Carbonic anhydrase, alpha-class, conserved site
Zm00001d003796	8.06928	4.35769	-0.888878	0.0575172	no	11.5325	5.12549	-1.16995	0.00326291	yes	NO
Zm00001d003833	8.86555	8.6838	-0.0298834	0.971675	no	10.6886	4.18414	-1.35307	0.00181125	yes	NO
Zm00001d003861	2.96358	2.80012	-0.0818508	0.916173	no	3.37277	1.85576	-0.861922	0.0116693	yes	NO
Zm00001d003924	1.40382	1.26641	-0.148615	0.90282	no	1.17466	3.55136	1.59613	0.00181125	yes	NO;PLC-like phosphodiesterase, TIM beta/alpha-barrel domain
Zm00001d003950	23.1338	30.4336	0.39566	0.111884	no	25.8518	17.6794	-0.5482	0.0149847	yes	Nodulin-like;Major facilitator superfamily domain, general substrate transporter;Nodulin-like;Major facilitator superfamily domain, general substrate transporter
Zm00001d003982	0	8.46815	inf	0.00181125	yes	0	5.84608	inf	0.00181125	yes	NO
Zm00001d003996	16.4585	15.5681	-0.0802398	0.87361	no	14.2369	8.61018	-0.725517	0.00181125	yes	NO
Zm00001d004006	23.2544	32.7406	0.493579	0.038105	yes	40.284	23.5884	-0.77213	0.00181125	yes	NO
Zm00001d004171	11.8871	11.8191	-0.00827298	0.990006	no	12.5809	6.34491	-0.987561	0.00181125	yes	Transketolase, N-terminal;Transketolase-like, pyrimidine-binding domain;Transketolase, C-terminal;Transketolase, bacterial-like;Transketolase, C-terminal/Pyruvate-ferredoxin oxidoreductase, domain II
Zm00001d004198	22.9038	33.2028	0.535722	0.0391532	yes	33.9831	33.6104	-0.0159113	0.979595	no	Uncharacterised protein family UPF0497, trans-membrane plant
Zm00001d004209	0.812096	2.58847	1.67238	0.00987143	yes	2.1082	1.58644	-0.410219	0.612531	no	Protein of unknown function DUF1685
Zm00001d004220	13.88	28.8735	1.05674	0.00181125	yes	64.992	99.1019	0.608651	0.00181125	yes	Plant disease resistance response protein
Zm00001d004342	2.30023	1.32004	-0.801202	0.26859	no	27.9294	4.2145	-2.72835	0.00181125	yes	Agglutinin
Zm00001d004348	0.372087	0.179542	-1.05132	1	no	3.76714	0.880978	-2.09629	0.00181125	yes	Agglutinin
Zm00001d004416	7.63991	6.13556	-0.316359	0.395491	no	5.85053	3.40229	-0.782061	0.0149847	yes	RNA-dependent RNA polymerase, eukaryotic-type
Zm00001d004626	0.228333	1.12292	2.29804	0.016544	yes	0.252661	0.411234	0.702758	1	no	Glycoside hydrolase, family 3, N-terminal;Glycoside hydrolase, superfamily
Zm00001d004689	767.889	426.035	-0.849925	0.00181125	yes	511.254	437.105	-0.226058	0.569714	no	O-methyltransferase, family 2;Plant methyltransferase dimerisation;Caffeate O-methyltransferase (COMT) family
Zm00001d004700	2.73231	6.1437	1.16899	0.022262	yes	7.22083	4.54637	-0.667451	0.146114	no	Bifunctional inhibitor/plant lipid transfer protein/seed storage helical domain
Zm00001d004721	13.0201	0	#NAME?	0.00181125	yes	0.825195	2.44141	1.56491	0.12201	no	NO
Zm00001d004837	99.0569	80.6882	-0.295901	0.258353	no	108.436	78.0201	-0.474931	0.0262298	yes	DNA/RNA-binding protein Alba-like
Zm00001d004843	132.924	279.405	1.07176	0.00181125	yes	585.32	590.189	0.0119532	0.985471	no	ABA/WDS induced protein
Zm00001d004875	21.2145	29.1723	0.459547	0.0431818	yes	18.7934	23.4532	0.319555	0.245671	no	CCT domain
Zm00001d004931	12.4979	18.0801	0.53272	0.0304955	yes	13.5479	13.3138	-0.0251492	0.967105	no	NO;Heavy metal-associated domain, HMA;Heavy metal-associated domain, HMA;Heavy metal-associated domain, HMA;Heavy metal-associated domain, HMA
Zm00001d005193	24.2049	29.9544	0.30747	0.36704	no	41.3976	22.9709	-0.849737	0.00181125	yes	LURP1-like domain;Tubby C-terminal-like domain
Zm00001d005431	4.59494	6.91776	0.590259	0.0321919	yes	4.73371	4.04336	-0.227418	0.611689	no	NO
Zm00001d005454	127.573	127.679	0.001199	0.997514	no	97.3142	158.993	0.708242	0.00181125	yes	Ribosome-inactivating protein;Ricin B lectin domain;Ribosome-inactivating protein subgroup
Zm00001d005472	390.303	265.554	-0.555593	0.0229085	yes	255.366	237.636	-0.10381	0.818178	no	Plant disease resistance response protein;Mannose-binding lectin;Plant disease resistance response protein;Mannose-binding lectin
Zm00001d005542	0.828808	2.08245	1.32917	0.0125648	yes	1.37886	1.87634	0.444443	0.535203	no	Domain of unknown function DUF250;Tpt phosphate/phosphoenolpyruvate translocator;Drug/metabolite transporter;Drug/metabolite transporter
Zm00001d005687	15.2831	15.5799	0.027745	0.96254	no	17.2997	11.7508	-0.557994	0.0107864	yes	Trehalose-phosphatase;Glycosyl transferase, family 20;HAD-superfamily hydrolase, subfamily IIB;HAD-like domain
Zm00001d005743	8.33868	14.1762	0.765581	0.00326291	yes	12.6735	7.8678	-0.687778	0.00888312	yes	NO
Zm00001d005767	0	0.584599	inf	0.00181125	yes	0	0.031401	inf	1	no	NO
Zm00001d005775	0.527697	3.70151	2.81033	0.00181125	yes	0.5839	1.45116	1.31342	0.006796	yes	Cellulose synthase;Zinc finger, RING-type
Zm00001d005798	13.6678	20.5964	0.591617	0.0142054	yes	17.8258	16.1885	-0.139	0.757049	no	AP2/ERF domain;DNA-binding, integrase-type;AP2/ERF domain;DNA-binding, integrase-type
Zm00001d005813	25.7593	18.1904	-0.501919	0.0349298	yes	24.9334	12.6371	-0.980418	0.00181125	yes	Tify;CO/COL/TOC1, conserved site;Tify;CO/COL/TOC1, conserved site
Zm00001d006059	15.1165	22.9532	0.602573	0.0268267	yes	28.0528	17.4307	-0.686513	0.00181125	yes	NO
Zm00001d006103	6.41147	10.5943	0.724561	0.00451814	yes	8.05737	9.69531	0.266978	0.50315	no	Double-stranded RNA-binding
Zm00001d006111	0	0.636398	inf	0.00181125	yes	0.0265326	0.265458	3.32265	1	no	NO
Zm00001d006212	12.8321	19.8906	0.632327	0.00181125	yes	10.4123	17.1368	0.718815	0.00181125	yes	Signal transduction response regulator, receiver domain;CCT domain;CheY-like superfamily
Zm00001d006293	3.94949	4.29814	0.122046	0.836975	no	2.6269	4.19819	0.676406	0.0202631	yes	Plant regulator RWP-RK;Phox/Bem1p
Zm00001d006354	3.72408	3.18188	-0.227002	0.690612	no	4.3542	2.43465	-0.838696	0.0142054	yes	NO
Zm00001d006467	7.15842	3.36123	-1.09065	0.00181125	yes	5.63339	5.00763	-0.169874	0.788888	no	Thioredoxin-independent 5'-adenylylsulphate reductase;Phosphoadenosine phosphosulphate reductase;Adenosine 5'-phosphosulphate reductase;Thioredoxin-like fold;Thioredoxin domain
Zm00001d006493	1.66657	2.09563	0.330501	0.647664	no	3.63948	5.97592	0.715429	0.0427375	yes	Multi antimicrobial extrusion protein
Zm00001d006511	1.16278	4.51582	1.95741	0.00181125	yes	2.74969	16.9176	2.62119	0.00181125	yes	NO
Zm00001d006525	3.00342	5.88253	0.969832	0.006796	yes	3.03932	3.25843	0.100426	0.91928	no	Peptidase aspartic, active site;Aspartic peptidase
Zm00001d006540	4.48333	9.38459	1.06572	0.00451814	yes	9.83984	21.2528	1.11095	0.00181125	yes	Photosystem II PsbQ, oxygen evolving complex;PsbQ-like domain
Zm00001d006602	43.9424	44.8911	0.0308165	0.957695	no	52.5112	37.3194	-0.4927	0.0210041	yes	NO
Zm00001d006626	7.84098	15.8765	1.01779	0.00181125	yes	18.0916	19.3074	0.0938274	0.86221	no	Remorin, C-terminal
Zm00001d006663	9.82635	15.2549	0.634547	0.033301	yes	22.6275	33.4408	0.563536	0.018799	yes	Chlorophyll A-B binding protein;Chlorophyll a/b binding protein domain;Chlorophyll A-B binding protein;Chlorophyll a/b binding protein domain;Chlorophyll A-B binding protein;Chlorophyll a/b binding protein domain;Chlorophyll A-B binding protein;Chlorophyll a/b binding protein domain
Zm00001d006697	0.489	0.730215	0.578486	0.518056	no	0.636022	1.42252	1.1613	0.0441791	yes	Sugar/inositol transporter;General substrate transporter;Sugar transporter, conserved site;Major facilitator superfamily domain, general substrate transporter;Major facilitator superfamily domain;General substrate transporter;Sugar transporter, conserved site;Major facilitator superfamily domain, general substrate transporter;Major facilitator superfamily domain
Zm00001d006753	1.15925	2.10728	0.862194	0.0722627	no	1.04496	2.02393	0.953713	0.0349298	yes	GH3 auxin-responsive promoter
Zm00001d006793	11.896	6.82812	-0.800912	0.00181125	yes	6.1684	3.81892	-0.691731	0.024915	yes	Gnk2-homologous domain;Protein kinase, catalytic domain;Serine/threonine-protein kinase, active site;Protein kinase-like domain;Protein kinase, ATP binding site
Zm00001d006838	30.0557	33.9535	0.175923	0.671465	no	28.5352	41.4152	0.537416	0.0349298	yes	NO
Zm00001d006861	6.65246	12.4609	0.905445	0.00181125	yes	5.34992	8.36564	0.64496	0.0173381	yes	NO
Zm00001d006875	1.56891	2.75704	0.813357	0.0659349	no	5.09659	14.7881	1.53683	0.00181125	yes	NO
Zm00001d006881	22.6594	35.8935	0.663609	0.0216279	yes	28.2877	20.9155	-0.435606	0.166712	no	NO
Zm00001d007031	49.8479	58.5573	0.232316	0.473347	no	62.245	91.8282	0.560979	0.0134161	yes	GroES-like;Chaperonin Cpn10
Zm00001d007109	0.671371	1.8656	1.47446	0.0498833	yes	0.799807	1.15236	0.526861	0.65499	no	Auxin efflux carrier
Zm00001d007240	1.96982	1.73108	-0.186389	0.821439	no	1.83331	0.829112	-1.14481	0.0262298	yes	Signal transduction response regulator, receiver domain;CCT domain;CheY-like superfamily
Zm00001d007253	8.05154	18.2369	1.17952	0.00181125	yes	7.5864	14.3504	0.919604	0.00326291	yes	NO
Zm00001d007255	20.9926	22.0711	0.0722783	0.891692	no	29.369	16.6555	-0.818293	0.00181125	yes	Proton-dependent oligopeptide transporter family;Major facilitator superfamily domain, general substrate transporter;Proton-dependent oligopeptide transporter family;Major facilitator superfamily domain, general substrate transporter
Zm00001d007267	24.7631	34.7462	0.488662	0.0376027	yes	37.1471	67.9956	0.872191	0.00181125	yes	NO
Zm00001d007274	1.86892	6.07984	1.70183	0.00181125	yes	3.64343	1.66492	-1.12984	0.0412313	yes	NO
Zm00001d007319	10.96	8.74127	-0.326334	0.311752	no	11.1148	5.90731	-0.911905	0.00181125	yes	Protease-associated domain, PA;Peptidase S8/S53 domain;Peptidase S8, subtilisin-related;Peptidase S8, subtilisin, Ser-active site;Peptidase S8/S53 domain;Proteinase inhibitor I9;Peptidase S8, subtilisin-related;Peptidase S8, subtilisin, Ser-active site;Peptidase S8/S53 domain;Proteinase inhibitor I9;Peptidase S8, subtilisin-related;Peptidase S8, subtilisin, Ser-active site;Protease-associated dom…
Zm00001d007445	14.5709	25.6683	0.8169	0.00181125	yes	13.4722	24.1418	0.841542	0.00181125	yes	F-box domain, cyclin-like;PAC motif;PAS domain;Galactose oxidase/kelch, beta-propeller
Zm00001d007714	0.0697718	0.120114	0.783687	1	no	0.0757177	0.873388	3.52792	0.0202631	yes	Phospholipid/glycerol acyltransferase
Zm00001d007718	35.6308	100.958	1.50255	0.00181125	yes	47.6893	119.088	1.32029	0.00181125	yes	Oxoglutarate/iron-dependent dioxygenase;Non-haem dioxygenase N-terminal domain
Zm00001d007745	1.41445	6.99284	2.30564	0.00181125	yes	7.85789	11.615	0.56378	0.0354576	yes	EGF-like calcium-binding;Serine-threonine/tyrosine-protein kinase catalytic domain;Epidermal growth factor-like domain;Protein kinase, catalytic domain;EGF-type aspartate/asparagine hydroxylation site;Growth factor, receptor;Protein kinase-like domain;EGF-like, conserved site;Protein kinase, ATP binding site;EGF-like calcium-binding, conserved site;Wall-associated receptor kinase galacturonan-bin…
Zm00001d007789	1.8231	1.80587	-0.0136961	0.990472	no	2.6099	1.21272	-1.10575	0.0107864	yes	Apple-like;Bulb-type lectin domain;S-locus glycoprotein;Protein kinase, catalytic domain;Serine/threonine-protein kinase, active site;Protein kinase-like domain;PAN-2 domain;Protein kinase, ATP binding site;S-receptor-like serine/threonine-protein kinase;Protein kinase, catalytic domain;Serine/threonine-protein kinase, active site;Protein kinase-like domain;Protein kinase, ATP binding site
Zm00001d007802	22.4823	27.7959	0.306082	0.276672	no	24.7147	17.1328	-0.528603	0.0236194	yes	TPX2, C-terminal domain
Zm00001d007857	11.3198	17.0695	0.592573	0.0441791	yes	25.6854	39.6127	0.625015	0.00326291	yes	Photosystem II PsbP, oxygen evolving complex;Mog1/PsbP, alpha/beta/alpha sandwich
Zm00001d007865	31.8256	34.9585	0.135454	0.725187	no	27.2501	18.1752	-0.58429	0.006796	yes	NO
Zm00001d007892	21.6174	20.4216	-0.0820935	0.879634	no	26.9844	16.0572	-0.748908	0.00181125	yes	Transketolase-like, pyrimidine-binding domain;Transketolase, C-terminal;Transketolase, C-terminal/Pyruvate-ferredoxin oxidoreductase, domain II;Transketolase-like, pyrimidine-binding domain
Zm00001d008007	17.0865	10.9498	-0.641959	0.0466121	yes	13.1692	9.56974	-0.460615	0.226821	no	NO
Zm00001d008173	3.17252	0.340629	-3.21936	0.00181125	yes	1.50829	2.40989	0.676052	0.269489	no	Haem peroxidase, plant/fungal/bacterial;Plant peroxidase;Haem peroxidase;Peroxidases heam-ligand binding site;Peroxidase, active site
Zm00001d008181	35.0261	31.4226	-0.156626	0.673382	no	39.8373	26.1198	-0.608979	0.00326291	yes	NO
Zm00001d008189	85.8931	71.886	-0.256831	0.38999	no	85.8769	59.0296	-0.540831	0.0116693	yes	Peptidase aspartic, active site;Peptidase A1;Saposin-like type B, 1;Saposin-like type B, 2;Saposin B;Saposin-like;Aspartic peptidase;Peptidase aspartic, active site;Peptidase A1;Saposin-like type B, 1;Saposin-like type B, 2;Saposin B;Saposin-like;Aspartic peptidase;Peptidase aspartic, active site;Peptidase A1;Saposin-like type B, 1;Saposin-like type B, 2;Saposin B;Saposin-like;Aspartic peptidase;…
Zm00001d008193	0.318459	4.64533	3.8666	0.00181125	yes	0.336809	2.66877	2.98617	0.00181125	yes	NO
Zm00001d008200	4.41574	6.92241	0.648619	0.29187	no	13.9799	6.11309	-1.19338	0.00181125	yes	Proteolipid membrane potential modulator
Zm00001d008230	29.6561	38.55	0.378402	0.123764	no	41.17	62.1297	0.593689	0.00181125	yes	Rubrerythrin;Magnesium-protoporphyrin IX monomethyl ester aerobic oxidative cyclase;Ferritin/ribonucleotide reductase-like;Rubrerythrin;Magnesium-protoporphyrin IX monomethyl ester aerobic oxidative cyclase;Ferritin/ribonucleotide reductase-like
Zm00001d008255	2.11035	2.42433	0.200102	0.830209	no	4.02363	6.97227	0.79313	0.0299091	yes	FAD-dependent pyridine nucleotide-disulphide oxidoreductase;Flavin monooxygenase-like
Zm00001d008266	6.38139	12.3054	0.947354	0.00181125	yes	7.04741	11.5497	0.712693	0.0229085	yes	Haem peroxidase, plant/fungal/bacterial;Plant peroxidase;Haem peroxidase;Peroxidases heam-ligand binding site;Haem peroxidase, plant/fungal/bacterial;Plant peroxidase;Haem peroxidase;Peroxidases heam-ligand binding site;Haem peroxidase, plant/fungal/bacterial;Plant peroxidase;Haem peroxidase;Peroxidases heam-ligand binding site;Haem peroxidase, plant/fungal/bacterial;Plant peroxidase;Haem peroxid…
Zm00001d008283	4.59317	11.8011	1.36136	0.00181125	yes	5.09112	6.29601	0.306456	0.539302	no	Protease inhibitor I4, serpin, conserved site;Serpin domain
Zm00001d008303	0.254614	0.552115	1.11666	0.00326291	yes	0.266785	0.346846	0.378615	1	no	NO
Zm00001d008359	68.196	106.872	0.64812	0.006796	yes	140.95	178.939	0.344289	0.241751	no	NO
Zm00001d008386	6.3826	10.1876	0.674604	0.00326291	yes	6.43516	8.41991	0.387829	0.182116	no	NO
Zm00001d008417	16.4733	16.6838	0.0183108	0.979913	no	18.0361	12.0439	-0.582586	0.0441791	yes	HD/PDEase domain;HD domain
Zm00001d008422	27.6632	35.2565	0.349919	0.224142	no	39.3498	23.4739	-0.7453	0.00181125	yes	NO
Zm00001d008435	1.88351	1.34325	-0.487693	0.447089	no	3.32207	5.70892	0.781137	0.022262	yes	Glycoside hydrolase, family 1;Glycoside hydrolase, superfamily
Zm00001d008467	0.838158	1.71215	1.03052	0.0370675	yes	0.754519	0.87638	0.215998	0.840497	no	Protein kinase, catalytic domain;Serine/threonine-protein kinase, active site;Protein kinase-like domain;Protein kinase, ATP binding site
Zm00001d008488	2.12531	6.09507	1.51997	0.00181125	yes	2.7933	3.94766	0.49903	0.344033	no	Protein kinase, catalytic domain;Serine/threonine-protein kinase, active site;Protein kinase-like domain;Protein kinase, ATP binding site;Protein kinase, catalytic domain;Serine/threonine-protein kinase, active site;Protein kinase-like domain;Protein kinase, ATP binding site;Wall-associated receptor kinase galacturonan-binding domain
Zm00001d008529	9.49862	12.861	0.437216	0.230523	no	20.4608	33.3474	0.704714	0.00181125	yes	S1/P1 nuclease;Phospholipase C/P1 nuclease domain;S1/P1 nuclease;Phospholipase C/P1 nuclease domain;S1/P1 nuclease;Phospholipase C/P1 nuclease domain;S1/P1 nuclease;Phospholipase C/P1 nuclease domain
Zm00001d008546	32.9651	45.432	0.462767	0.038105	yes	34.9298	37.4131	0.0990854	0.831871	no	AP2/ERF domain;DNA-binding, integrase-type;AP2/ERF domain;DNA-binding, integrase-type
Zm00001d008600	13.7701	13.5719	-0.0209135	0.97446	no	14.899	22.5063	0.595113	0.00786573	yes	Glycosyl transferase, family 1
Zm00001d008706	1.62578	5.97082	1.87679	0.00181125	yes	9.00778	25.1505	1.48135	0.00181125	yes	Photosystem I PsaL, reaction centre subunit XI
Zm00001d008812	2.38949	4.91801	1.04138	0.0417432	yes	4.76141	1.60675	-1.56725	0.00181125	yes	NO;Zinc finger, CCCH-type;Zinc finger, CCCH-type
Zm00001d008925	0.385667	0.506157	0.392229	1	no	0.445986	1.36799	1.61699	0.0401461	yes	Lipase, GDSL
Zm00001d008983	6.1389	11.4682	0.901584	0.00181125	yes	10.9628	6.14751	-0.834542	0.00181125	yes	ATPase, AAA-type, conserved site;ATPase, AAA-type, core;AAA+ ATPase domain
Zm00001d009032	0.807284	0	#NAME?	0.00181125	yes	0	0.0399495	inf	1	no	Stigma-specific protein Stig1
Zm00001d009060	6.74474	6.00663	-0.167207	0.73116	no	12.4046	18.4916	0.576001	0.00569077	yes	Glycoside hydrolase family 3 C-terminal domain;Glycoside hydrolase, family 3, N-terminal;Glycoside hydrolase, superfamily;Fibronectin type III-like domain
Zm00001d009071	3.58591	1.57352	-1.18834	0.0310924	yes	4.41665	4.18782	-0.076751	0.938439	no	SWEET sugar transporter
Zm00001d009193	3.30186	4.46621	0.435771	0.497721	no	7.4727	4.11223	-0.861709	0.0327384	yes	Zinc finger, GATA-type
Zm00001d009243	6.9605	7.84514	0.172606	0.662585	no	3.86199	5.73238	0.56979	0.0376027	yes	AAA+ ATPase domain;ABC transporter-like;ABC transporter, transmembrane domain;ABC transporter, transmembrane domain, type 1;ABC transporter, conserved site;ABC transporter, integral membrane type 1;ABC transporter, transmembrane domain;ABC transporter, transmembrane domain, type 1;ABC transporter, integral membrane type 1
Zm00001d009349	4.83204	4.01078	-0.268749	0.550214	no	7.24377	3.03744	-1.25389	0.00181125	yes	Calcium-binding EF-hand;Cytochrome b245, heavy chain;FAD-binding 8;Ferric reductase, NAD binding;Ferric reductase transmembrane component-like domain;NADPH oxidase Respiratory burst;Ferredoxin reductase-type FAD-binding domain;Riboflavin synthase-like beta-barrel;EF-Hand 1, calcium-binding site
Zm00001d009373	34.2137	21.1102	-0.696633	0.00181125	yes	15.762	18.4626	0.22816	0.542207	no	Haem peroxidase, plant/fungal/bacterial;Plant peroxidase;Haem peroxidase;Peroxidases heam-ligand binding site;Peroxidase, active site
Zm00001d009589	1.82106	5.2459	1.52641	0.00451814	yes	5.86734	25.3823	2.11305	0.00181125	yes	Chlorophyll A-B binding protein;Chlorophyll a/b binding protein domain;Chlorophyll A-B binding protein;Chlorophyll a/b binding protein domain;Chlorophyll A-B binding protein;Chlorophyll a/b binding protein domain
Zm00001d009594	97.5785	92.6841	-0.0742409	0.879406	no	118.055	59.1678	-0.996572	0.00181125	yes	Peptidase aspartic, active site;Peptidase A1;Saposin-like type B, 1;Saposin-like type B, 2;Saposin B;Saposin-like;Aspartic peptidase
Zm00001d009631	12.5169	14.2048	0.182499	0.646265	no	12.1821	17.3723	0.512028	0.0299091	yes	CTP synthase;Glutamine amidotransferase type 1
Zm00001d009676	0	1.10287	inf	0.00181125	yes	0	0.732421	inf	0.00181125	yes	NO
Zm00001d009763	11.2438	13.6684	0.281712	0.41987	no	14.4977	8.71928	-0.733546	0.00181125	yes	Sodium/calcium exchanger membrane region;Calcium/proton exchanger CAX;Calcium/proton exchanger;Sodium/calcium exchanger membrane region;Sodium/calcium exchanger membrane region;Calcium/proton exchanger CAX;Calcium/proton exchanger
Zm00001d009877	3.73159	4.81651	0.368197	0.453844	no	4.657	7.571	0.701082	0.0391532	yes	NO
Zm00001d009929	4.76581	6.77032	0.506501	0.269252	no	10.2642	17.5971	0.77771	0.00987143	yes	TPM domain
Zm00001d009932	10.0431	5.55777	-0.853629	0.0255536	yes	8.29068	8.34421	0.00928533	0.992506	no	AWPM-19-like
Zm00001d010061	19.7655	30.1662	0.609949	0.0195388	yes	46.1737	30.0827	-0.618135	0.00569077	yes	NO
Zm00001d010196	1.06298	1.73532	0.707084	0.330517	no	0.589252	1.65541	1.49023	0.0321919	yes	NO
Zm00001d010231	1.75718	0.657583	-1.41802	0.0157765	yes	0.736244	0.584662	-0.33258	0.7783	no	Amino acid transporter, transmembrane
Zm00001d010271	14.532	15.7188	0.113255	0.804425	no	19.7546	12.3577	-0.676778	0.00181125	yes	Transcription factor IIS, N-terminal
Zm00001d010308	8.79484	12.7447	0.535172	0.0786473	no	14.1414	6.5627	-1.10756	0.00181125	yes	NO
Zm00001d010380	7.79421	18.2902	1.23059	0.00181125	yes	14.6223	9.54385	-0.615523	0.0344322	yes	NO
Zm00001d010399	0.750306	1.22357	0.705545	0.334285	no	2.23548	1.04168	-1.10167	0.0255536	yes	DNA-binding WRKY
Zm00001d010422	2.5475	2.14374	-0.248954	0.809242	no	1.64139	4.39327	1.42038	0.0116693	yes	Pollen Ole e 1 allergen/extensin
Zm00001d010426	5.13357	8.49506	0.726662	0.00569077	yes	8.54986	10.822	0.339998	0.25482	no	AAA+ ATPase domain;ABC transporter-like;ABC-2 type transporter;ABC transporter, conserved site;ABC-2 type transporter
Zm00001d010440	3.39937	1.25305	-1.43983	0.0116693	yes	1.28639	1.26756	-0.0212742	0.990869	no	SWEET sugar transporter
Zm00001d010446	5.39907	7.37233	0.449408	0.171396	no	2.88284	4.82136	0.741951	0.0316566	yes	Glycoside hydrolase, family 9;Six-hairpin glycosidase-like;Carbohydrate binding domain CBM49;Glycoside hydrolase, family 9;Six-hairpin glycosidase-like
Zm00001d010521	0.168385	0.702623	2.06098	0.0452262	yes	0.160385	0.324908	1.01849	1	no	Cytochrome P450, E-class, group I;Cytochrome P450;Cytochrome P450, conserved site
Zm00001d010529	6.16349	8.81774	0.516661	0.0793971	no	6.49192	10.959	0.755398	0.00181125	yes	Heat shock protein 70 family;Heat shock protein 70, conserved site
Zm00001d010632	11.3862	10.346	-0.13822	0.843215	no	15.8765	10.0056	-0.66608	0.0437067	yes	NO
Zm00001d010646	84.3015	77.4566	-0.12217	0.762545	no	76.2933	52.6997	-0.533762	0.00987143	yes	Post-SET domain;SRA-YDG;SET domain;Pre-SET domain;PUA-like domain;Histone H3-K9 methyltransferase, plant
Zm00001d010648	3.26048	5.61969	0.785405	0.0441791	yes	1.90942	4.95973	1.37713	0.00181125	yes	NO
Zm00001d010662	14.9943	19.4929	0.378535	0.253731	no	30.7155	7.15327	-2.10229	0.00181125	yes	5-AMP-activated protein kinase, beta subunit, interaction domain;Immunoglobulin E-set;5-AMP-activated protein kinase, beta subunit, interaction domain;Immunoglobulin E-set
Zm00001d010754	8.37218	9.77421	0.223377	0.530591	no	8.48857	5.3372	-0.66944	0.00326291	yes	NO
Zm00001d010798	9.35036	14.2457	0.607437	0.0651034	no	23.9426	11.2465	-1.09011	0.00181125	yes	NO
Zm00001d010871	27.8925	34.8215	0.320102	0.287374	no	40.3791	57.5979	0.512406	0.0255536	yes	NO
Zm00001d010954	167.503	139.668	-0.262185	0.353852	no	151.782	102.516	-0.566144	0.006796	yes	Cation efflux protein
Zm00001d011036	3.36937	5.00326	0.570392	0.201748	no	9.06166	17.9958	0.98981	0.00181125	yes	11-S seed storage protein, plant;Cupin 1;RmlC-like cupin domain
Zm00001d011060	32.2005	44.3368	0.461419	0.0470317	yes	30.0362	32.3421	0.106715	0.80997	no	Ankyrin repeat;Zinc finger, RING-type;Ankyrin repeat-containing domain
Zm00001d011063	148.563	77.1353	-0.945612	0.00181125	yes	84.1476	90.5521	0.105826	0.825647	no	NO
Zm00001d011088	0.572121	0.0689609	-3.05247	0.0498833	yes	0.212931	0.263007	0.304719	1	no	Drug/metabolite transporter
Zm00001d011144	7.73231	13.9564	0.851961	0.00451814	yes	14.0815	13.7499	-0.0343782	0.960942	no	Development/cell death domain
Zm00001d011152	5.29475	4.99208	-0.0849198	0.90425	no	5.97581	3.501	-0.771367	0.0210041	yes	KOW
Zm00001d011154	6.35279	2.60743	-1.28476	0.00181125	yes	1.30449	1.00438	-0.377185	0.757049	no	Glutathione S-transferase, N-terminal;Glutathione S-transferase, C-terminal-like;Thioredoxin-like fold;Glutathione S-transferase/chloride channel, C-terminal
Zm00001d011183	55.0228	77.5973	0.495976	0.0229085	yes	96.019	153.946	0.681037	0.00181125	yes	Thiazole biosynthetic enzyme Thi4 family
Zm00001d011195	5.85834	5.84714	-0.00276072	0.996671	no	7.98872	4.79769	-0.735626	0.0173381	yes	Protein phosphatase 2C (PP2C)-like
Zm00001d011202	5.10822	5.37866	0.0744257	0.915946	no	6.80605	3.83211	-0.828678	0.006796	yes	NO
Zm00001d011274	0	0.921757	inf	0.00181125	yes	0.304266	0.686582	1.1741	0.39388	no	Heavy metal-associated domain, HMA
Zm00001d011285	0.24806	0.67088	1.43537	0.236484	no	1.77706	7.76857	2.12816	0.00181125	yes	Chlorophyll A-B binding protein;Chlorophyll a/b binding protein domain;Chlorophyll A-B binding protein;Chlorophyll a/b binding protein domain
Zm00001d011418	25.3386	22.2512	-0.187452	0.605378	no	27.2637	16.8016	-0.698385	0.00181125	yes	Cytochrome P450, E-class, group I;Cytochrome P450;Cytochrome P450, conserved site;Cytochrome P450, E-class, group I;Cytochrome P450;Cytochrome P450, conserved site;Cytochrome P450, E-class, group I;Cytochrome P450
Zm00001d011461	63.6467	16.1693	-1.97683	0.00181125	yes	33.664	15.4008	-1.1282	0.00181125	yes	NO
Zm00001d011500	32.0413	29.132	-0.137326	0.763965	no	29.0755	20.2128	-0.524536	0.0461284	yes	Ubiquitin-conjugating enzyme, E2;Ubiquitin-conjugating enzyme/RWD-like;Ubiquitin-conjugating enzyme, active site;Ubiquitin-conjugating enzyme, E2;Ubiquitin-conjugating enzyme/RWD-like;Ubiquitin-conjugating enzyme, active site;Ubiquitin-conjugating enzyme, E2;Ubiquitin-conjugating enzyme/RWD-like;Ubiquitin-conjugating enzyme, active site;Ubiquitin-conjugating enzyme, E2;Ubiquitin-conjugating enzym…
Zm00001d011604	60.4432	45.8001	-0.400229	0.199156	no	51.5641	35.0284	-0.557842	0.0370675	yes	NO
Zm00001d011625	3.39609	5.72321	0.752951	0.0354576	yes	4.41554	4.61621	0.064117	0.936674	no	Protein kinase, catalytic domain;Serine/threonine-protein kinase, active site;Protein kinase-like domain;Protein kinase, ATP binding site;Protein kinase, catalytic domain;Serine/threonine-protein kinase, active site;Protein kinase-like domain;Protein kinase, ATP binding site
Zm00001d011642	45.1704	46.8912	0.0539377	0.913235	no	56.0929	85.6	0.609794	0.00181125	yes	Methyltransferase type 11;Phosphoethanolamine N-methyltransferase
Zm00001d011649	5.54998	4.22851	-0.392332	0.419111	no	5.52577	8.8653	0.681994	0.0494331	yes	UDP-glucuronosyl/UDP-glucosyltransferase
Zm00001d011734	0.462921	0.143431	-1.69042	1	no	0.170757	1.57413	3.20454	0.0386455	yes	HAD-superfamily hydrolase, subfamily IB, PSPase-like;Pyridoxal phosphate phosphatase-related;Phosphatase PHOSPHO-type;HAD-like domain;Phosphatase PHOSPHO-type;HAD-like domain
Zm00001d011745	20.163	19.2557	-0.0664217	0.892504	no	19.8966	12.2475	-0.700029	0.00181125	yes	B3 DNA binding domain;DNA-binding pseudobarrel domain
Zm00001d011758	12.9906	15.461	0.251162	0.444821	no	16.3675	9.74581	-0.747982	0.00181125	yes	NO
Zm00001d011759	2.41536	1.84015	-0.392416	0.469707	no	2.09673	1.01946	-1.04033	0.0255536	yes	NO
Zm00001d011776	3.26878	5.13392	0.65131	0.0422736	yes	3.80243	4.25646	0.162734	0.813677	no	NO
Zm00001d011787	3.68486	1.17458	-1.64946	0.006796	yes	2.28654	2.91009	0.347894	0.662554	no	Peptidase C1A, papain C-terminal;Cysteine peptidase, cysteine active site;Proteinase inhibitor I29, cathepsin propeptide;Cysteine peptidase, histidine active site;Cysteine peptidase, asparagine active site
Zm00001d011793	1.24705	0	#NAME?	0.00181125	yes	0.0761994	0.379188	2.31506	1	no	Root cap
Zm00001d011819	4.60748	8.1529	0.823337	0.00181125	yes	4.35356	6.35924	0.546658	0.10702	no	Pheophorbide a oxygenase;Aromatic-ring-hydroxylating dioxygenase, 2Fe-2S-binding site;Rieske [2Fe-2S] iron-sulphur domain;Pheophorbide a oxygenase;Aromatic-ring-hydroxylating dioxygenase, 2Fe-2S-binding site;Rieske [2Fe-2S] iron-sulphur domain;Pheophorbide a oxygenase;Aromatic-ring-hydroxylating dioxygenase, 2Fe-2S-binding site;Rieske [2Fe-2S] iron-sulphur domain;Aromatic-ring-hydroxylating dioxy…
Zm00001d011889	10.703	13.548	0.34006	0.267074	no	12.4836	17.7498	0.507764	0.0370675	yes	NO
Zm00001d011890	6.56949	5.83584	-0.170842	0.752691	no	9.4176	3.77793	-1.31776	0.00181125	yes	Oxygen oxidoreductase covalent FAD-binding site;FAD linked oxidase, N-terminal;Cytokinin dehydrogenase 1, FAD/cytokinin binding domain;FAD-linked oxidase-like, C-terminal;FAD-binding, type 2;Oxygen oxidoreductase covalent FAD-binding site;FAD linked oxidase, N-terminal;Cytokinin dehydrogenase 1, FAD/cytokinin binding domain;FAD-linked oxidase-like, C-terminal;FAD-binding, type 2
Zm00001d011927	12.9247	18.423	0.511382	0.0321919	yes	12.7646	14.4611	0.180028	0.642688	no	Phospholipid/glycerol acyltransferase;Tafazzin;Phospholipid/glycerol acyltransferase;Tafazzin
Zm00001d011955	4.04641	1.6969	-1.25374	0.0475117	yes	3.41524	2.38417	-0.518497	0.512211	no	Heavy metal-associated domain, HMA
Zm00001d012005	18.9283	20.4778	0.113513	0.798191	no	21.7256	15.36	-0.500221	0.0376027	yes	Signal transduction histidine kinase-related protein, C-terminal;Signal transduction histidine kinase, subgroup 1, dimerisation/phosphoacceptor domain;Histidine kinase-like ATPase, ATP-binding domain;Signal transduction response regulator, receiver domain;Signal transduction histidine kinase, core;CheY-like superfamily;Signal transduction histidine kinase-related protein, C-terminal;Signal transd…
Zm00001d012036	0.523205	0.350903	-0.576303	1	no	0.141395	0.960038	2.76336	0.00181125	yes	Glycosyl transferase, family 1;Sucrose-phosphate synthase;Sucrose phosphate synthase, plant
Zm00001d012043	11.8817	11.3295	-0.0686563	0.912045	no	12.1504	6.24891	-0.959327	0.00181125	yes	NO
Zm00001d012091	0.0303299	0.271461	3.16193	1	no	0.642679	1.72377	1.42339	0.0310924	yes	NO
Zm00001d012167	0.404947	1.16021	1.51858	0.0236194	yes	1.35839	2.1629	0.671069	0.19251	no	IQ motif, EF-hand binding site;Domain of unknown function DUF4005
Zm00001d012231	4.59093	2.10442	-1.12536	0.00326291	yes	2.1393	3.22944	0.594145	0.229553	no	Amino acid transporter, transmembrane
Zm00001d012325	2.32092	4.8203	1.05443	0.00181125	yes	2.25102	6.95357	1.62717	0.00181125	yes	NO
Zm00001d012401	11.9885	17.1371	0.515467	0.0470317	yes	15.8792	12.0618	-0.396696	0.173806	no	Protein phosphatase 2C (PP2C)-like;Protein phosphatase 2C, manganese/magnesium aspartate binding site
Zm00001d012415	12.1791	19.181	0.655277	0.0134161	yes	14.3712	14.693	0.0319521	0.962967	no	Peptidase aspartic, active site;Aspartic peptidase
Zm00001d012420	16.8552	19.9594	0.24388	0.457001	no	16.1694	27.5918	0.770978	0.00181125	yes	Heat shock protein 70 family;Heat shock protein 70, conserved site
Zm00001d012492	6.08523	9.49364	0.64165	0.0391532	yes	8.10865	9.85801	0.281835	0.497662	no	NO
Zm00001d012527	1.07776	1.76186	0.709059	0.314585	no	3.23033	1.58463	-1.02754	0.0321919	yes	No apical meristem (NAM) protein
Zm00001d012532	25.2515	24.751	-0.0288814	0.960458	no	24.3301	17.2978	-0.492149	0.0349298	yes	NO
Zm00001d012535	7.92415	15.7501	0.991034	0.00181125	yes	19.1796	19.2405	0.00457614	0.994128	no	Bifunctional inhibitor/plant lipid transfer protein/seed storage helical domain
Zm00001d012561	55.4683	67.7268	0.288064	0.321269	no	97.6587	234.136	1.26153	0.00181125	yes	Proteinase inhibitor I25, cystatin
Zm00001d012597	21.5654	21.9264	0.0239525	0.9677	no	26.1695	17.5316	-0.577925	0.006796	yes	NO
Zm00001d012614	1.87176	1.85359	-0.0140694	0.990346	no	1.35061	2.57239	0.929498	0.0299091	yes	NO
Zm00001d012764	3.45466	3.01292	-0.197378	0.78985	no	9.3164	3.34797	-1.47648	0.00181125	yes	Malic oxidoreductase;Malic enzyme, N-terminal;Malic enzyme, NAD-binding;Malic enzyme, conserved site
Zm00001d012810	12.6558	11.6276	-0.122236	0.804157	no	16.2247	10.5666	-0.618687	0.0116693	yes	RNA polymerase sigma-70;RNA polymerase sigma factor, region 3/4;RNA polymerase sigma factor, region 2;RNA polymerase sigma-70 like domain;RNA polymerase sigma-70;RNA polymerase sigma-70 region 3;RNA polymerase sigma-70 region 2;RNA polymerase sigma-70 region 4;RNA polymerase sigma factor, region 3/4;RNA polymerase sigma factor, region 2;RNA polymerase sigma-70 like domain;RNA polymerase sigma fac…
Zm00001d012913	29.5859	28.3511	-0.0615064	0.901416	no	30.0942	20.8652	-0.528386	0.00888312	yes	DnaJ domain
Zm00001d012933	15.8245	25.9194	0.711871	0.00181125	yes	17.6311	25.6514	0.540912	0.0466121	yes	Protein of unknown function DUF3743
Zm00001d012934	13.8146	20.06	0.538124	0.018799	yes	12.8718	16.5588	0.363386	0.190137	no	NO;Calmodulin binding protein-like
Zm00001d012936	6.27827	10.737	0.774158	0.0431818	yes	5.53915	10.661	0.944601	0.0173381	yes	Ribosomal protein L30, bacterial-type;Ribosomal protein L30, ferredoxin-like fold domain;Ribosomal protein L30, bacterial-type;Ribosomal protein L30, ferredoxin-like fold domain
Zm00001d012938	31.3311	49.432	0.65785	0.00326291	yes	31.6201	42.9039	0.440267	0.0679141	no	Sugar/inositol transporter;General substrate transporter;Major facilitator superfamily domain, general substrate transporter;Major facilitator superfamily domain
Zm00001d012970	3.75532	3.91231	0.0590845	0.940822	no	4.92347	2.83805	-0.794775	0.0216279	yes	Domain of unknown function DUF4378
Zm00001d012988	0.412694	1.60033	1.95523	0.0173381	yes	1.6458	2.0774	0.33599	0.737341	no	NO
Zm00001d013005	49.72	45.8127	-0.118081	0.772463	no	50.1288	33.8659	-0.565808	0.006796	yes	NO;Zinc finger, RING-type;Zinc finger, RING-type
Zm00001d013071	3.45628	2.87092	-0.267707	0.71761	no	4.94239	10.5728	1.09708	0.00181125	yes	AUX/IAA protein;Aux/IAA-ARF-dimerisation;AUX/IAA protein;Aux/IAA-ARF-dimerisation;AUX/IAA protein;Aux/IAA-ARF-dimerisation
Zm00001d013080	0.146863	0.851103	2.53486	0.0274665	yes	0.0823713	0.309728	1.91079	1	no	Leucine rich repeat 4
Zm00001d013098	4.81188	2.24749	-1.09829	0.00181125	yes	3.22065	3.76437	0.22506	0.608257	no	CO dehydrogenase flavoprotein, C-terminal;[2Fe-2S]-binding;Molybdopterin dehydrogenase, FAD-binding;2Fe-2S ferredoxin-type domain;Aldehyde oxidase/xanthine dehydrogenase, a/b hammerhead;2Fe-2S ferredoxin, iron-sulphur binding site;Aldehyde oxidase/xanthine dehydrogenase, molybdopterin binding;FAD-binding, type 2
Zm00001d013146	4.97211	8.17581	0.717504	0.116947	no	15.1835	27.6514	0.864847	0.00181125	yes	Photosystem I PsaF, reaction centre subunit III
Zm00001d013193	40.1946	67.9493	0.757458	0.00181125	yes	83.4236	56.0949	-0.572587	0.00451814	yes	NO
Zm00001d013216	22.8488	35.7883	0.64737	0.00181125	yes	22.3621	30.7253	0.458374	0.0709994	no	NO
Zm00001d013243	10.6212	14.7575	0.474496	0.0767123	no	19.5614	13.5144	-0.533513	0.0202631	yes	Cyclic nucleotide-binding domain;Cyclic nucleotide-binding-like
Zm00001d013245	35.8434	32.1162	-0.158407	0.681854	no	45.6143	64.5566	0.501078	0.02934	yes	UDP-glucose/GDP-mannose dehydrogenase, N-terminal;6-phosphogluconate dehydrogenase, C-terminal-like;UDP-glucose/GDP-mannose dehydrogenase, dimerisation;UDP-glucose/GDP-mannose dehydrogenase, C-terminal;Nucleotide sugar dehydrogenase;UDP-glucose/GDP-mannose dehydrogenase, N-terminal;6-phosphogluconate dehydrogenase, C-terminal-like;UDP-glucose/GDP-mannose dehydrogenase, dimerisation;UDP-glucose/GD…
Zm00001d013259	1.05527	0.176529	-2.57964	0.00786573	yes	0.624531	0.175983	-1.82734	0.495098	no	Transcription factor, K-box;Transcription factor, MADS-box;Transcription factor, K-box;Transcription factor, MADS-box;Transcription factor, K-box;Transcription factor, MADS-box;Transcription factor, K-box;Transcription factor, MADS-box;Transcription factor, K-box;Transcription factor, MADS-box;Transcription factor, K-box;Transcription factor, MADS-box;Transcription factor, MADS-box;Transcription …
Zm00001d013296	22.0811	13.3439	-0.726636	0.00181125	yes	17.5166	14.5243	-0.27025	0.410833	no	Sulphate adenylyltransferase;PUA-like domain;Sulphate adenylyltransferase catalytic domain;ATP-sulfurylase PUA-like domain;Sulphate adenylyltransferase;PUA-like domain;Sulphate adenylyltransferase catalytic domain;ATP-sulfurylase PUA-like domain;Sulphate adenylyltransferase;PUA-like domain;Sulphate adenylyltransferase catalytic domain;ATP-sulfurylase PUA-like domain
Zm00001d013369	2.70869	1.32697	-1.02947	0.0274665	yes	3.53754	1.42739	-1.30937	0.00569077	yes	Domain of unknown function DUF632;Domain of unknown function DUF630
Zm00001d013443	1.17349	1.33023	0.180867	0.876202	no	0.968546	2.08795	1.10819	0.0484293	yes	Zinc finger, B-box;CCT domain
Zm00001d013529	2.35238	4.04483	0.781957	0.0422736	yes	4.19574	5.88185	0.487345	0.184176	no	Proton-dependent oligopeptide transporter family;Major facilitator superfamily domain, general substrate transporter
Zm00001d013547	20.284	23.835	0.232743	0.468694	no	25.4871	17.3089	-0.558256	0.00987143	yes	Homeodomain;POX;Homeobox KN domain;Homeodomain-like
Zm00001d013573	4.44035	7.14695	0.686654	0.0431818	yes	6.57818	5.21504	-0.33501	0.449745	no	Glycoside hydrolase, family 17;X8;Glycoside hydrolase, superfamily
Zm00001d013719	2.86684	11.0594	1.94775	0.00181125	yes	5.05779	12.186	1.26865	0.00181125	yes	NO
Zm00001d013720	1.17121	4.11956	1.81449	0.00181125	yes	1.93204	3.91513	1.01894	0.022262	yes	Cytochrome P450, E-class, group IV;Cytochrome P450;Cytochrome P450, conserved site
Zm00001d013760	3.29567	0	#NAME?	0.00181125	yes	2.91768	0	#NAME?	0.00181125	yes	VHS;Major facilitator superfamily domain, general substrate transporter
Zm00001d013830	0.18557	0.119056	-0.640321	1	no	0.159806	0.642654	2.00772	0.0479827	yes	Cytochrome P450, E-class, group I;Cytochrome P450;Cytochrome P450, conserved site
Zm00001d013937	23.0388	28.9252	0.328258	0.22648	no	40.5326	72.0095	0.829104	0.00181125	yes	Short-chain dehydrogenase/reductase SDR;Light-dependent protochlorophyllide reductase;Glucose/ribitol dehydrogenase;Short-chain dehydrogenase/reductase SDR;Light-dependent protochlorophyllide reductase;Short-chain dehydrogenase/reductase SDR;Light-dependent protochlorophyllide reductase;Glucose/ribitol dehydrogenase;Short-chain dehydrogenase/reductase SDR;Light-dependent protochlorophyllide reduc…
Zm00001d013943	2.98702	1.09905	-1.44245	0.0370675	yes	2.07732	2.19824	0.0816234	0.953964	no	GRAM
Zm00001d014032	21.6631	41.4661	0.936693	0.00181125	yes	16.0656	20.5504	0.355191	0.381484	no	Domain of unknown function DUF640
Zm00001d014091	9.32146	10.8207	0.215167	0.671702	no	11.139	6.29668	-0.822953	0.0107864	yes	F-box domain, cyclin-like
Zm00001d014100	3.03812	1.0013	-1.6013	0.0242807	yes	1.04702	1.54615	0.562398	0.594454	no	NO
Zm00001d014116	1.54427	1.79938	0.220574	0.845726	no	1.2037	2.92051	1.27874	0.0180486	yes	Phosphate permease;General substrate transporter;Major facilitator superfamily domain, general substrate transporter;Major facilitator superfamily domain
Zm00001d014217	6.07122	0	#NAME?	0.00181125	yes	0.245867	1.48031	2.58995	0.167624	no	NO
Zm00001d014325	1.33288	3.13988	1.23616	0.0180486	yes	2.25369	1.2374	-0.86498	0.117179	no	Calcium-binding EF-hand;EF-Hand 1, calcium-binding site;Calcium-binding EF-hand;EF-Hand 1, calcium-binding site
Zm00001d014451	8.17841	10.6003	0.374214	0.165278	no	5.94139	8.71973	0.553483	0.0262298	yes	GPCR, family 3, gamma-aminobutyric acid receptor, type B;Extracellular ligand-binding receptor;Extracellular solute-binding protein, family 3;Ionotropic glutamate receptor;Ionotropic glutamate receptor, plant
Zm00001d014467	5.21256	5.7077	0.130919	0.849259	no	6.29923	3.32303	-0.922677	0.0116693	yes	Haem peroxidase, plant/fungal/bacterial;Plant peroxidase;Haem peroxidase;Peroxidases heam-ligand binding site;Haem peroxidase, plant/fungal/bacterial;Plant peroxidase;Haem peroxidase;Peroxidases heam-ligand binding site;Haem peroxidase, plant/fungal/bacterial;Plant peroxidase;Haem peroxidase;Peroxidases heam-ligand binding site;Haem peroxidase, plant/fungal/bacterial;Plant peroxidase;Haem peroxid…
Zm00001d014496	3.31819	1.62008	-1.03433	0.0210041	yes	3.44924	3.44847	-0.000320883	0.996994	no	Armadillo
Zm00001d014498	0.244867	0.983914	2.00653	0.0431818	yes	1.38486	1.85769	0.423766	0.61481	no	Fatty acid desaturase, type 2;Ferritin/ribonucleotide reductase-like
Zm00001d014516	23.4667	32.9491	0.489627	0.022262	yes	21.0426	27.4866	0.385413	0.1277	no	Peptidase M3A/M3B
Zm00001d014562	1.23384	2.21999	0.847398	0.1064	no	1.49682	3.05808	1.03072	0.018799	yes	Peptidase M20;Amidohydrolase;Peptidase M20;Peptidase M20, dimerisation domain;Amidohydrolase;Peptidase M20;Peptidase M20;Peptidase M20, dimerisation domain;Amidohydrolase;Peptidase M20;Peptidase M20, dimerisation domain;Amidohydrolase;Peptidase M20;Peptidase M20, dimerisation domain;Amidohydrolase
Zm00001d014564	32.2386	31.4594	-0.0353022	0.952905	no	35.6096	20.9285	-0.766801	0.00181125	yes	Photosystem II PsbO, manganese-stabilising
Zm00001d014617	256.116	548.692	1.0992	0.0142054	yes	661.233	271.254	-1.28551	0.00181125	yes	Glycoside hydrolase, family 16;Concanavalin A-like lectin/glucanases superfamily;Xyloglucan endo-transglycosylase, C-terminal;Xyloglucan endotransglucosylase/hydrolase;Glycoside hydrolase, family 16;Glycoside hydrolase, family 16, active site;Concanavalin A-like lectin/glucanases superfamily;Glycoside hydrolase, family 16;Glycoside hydrolase, family 16, active site;Concanavalin A-like lectin/gluc…
Zm00001d014695	1.95875	1.77073	-0.145589	0.868992	no	3.96293	2.21099	-0.841876	0.0134161	yes	NO
Zm00001d014716	2.51322	2.66943	0.0869913	0.921485	no	3.54492	2.03775	-0.798775	0.0321919	yes	NO;Galactose-binding domain-like;NADH:ubiquinone oxidoreductase intermediate-associated protein 30;Porphobilinogen synthase
Zm00001d014723	4.95023	7.20282	0.541067	0.0321919	yes	3.78479	4.64017	0.293964	0.430258	no	Signal transduction response regulator, receiver domain;SANT/Myb domain;Myb domain, plants;Homeodomain-like;CheY-like superfamily;Myb domain;Signal transduction response regulator, receiver domain;CheY-like superfamily
Zm00001d014816	3.37622	4.49804	0.413891	0.515821	no	8.61847	4.68616	-0.879027	0.0242807	yes	NO;Rhodanese-like domain;Rhodanese-like domain
Zm00001d014852	0.850142	3.893	2.19511	0.00181125	yes	2.62624	7.33419	1.48164	0.00181125	yes	Protein of unknown function DUF833
Zm00001d014876	26.6077	27.156	0.0294277	0.958852	no	29.4365	21.5198	-0.45194	0.0461284	yes	Glycosyl transferase, family 1;Sucrose synthase;Sucrose synthase, plant/cyanobacteria;Glycosyl transferase, family 1;Sucrose synthase;Sucrose synthase, plant/cyanobacteria
Zm00001d014947	7.7383	5.51353	-0.489041	0.100649	no	12.7854	7.80254	-0.712487	0.00451814	yes	Glycoside hydrolase, family 32;Concanavalin A-like lectin/glucanases superfamily;Glycosyl hydrolase family 32, N-terminal;Glycosyl hydrolase family 32, C-terminal;Glycoside hydrolase, family 32, active site;Beta-fructofuranosidase;Glycosyl hydrolase, five-bladed beta-propellor domain;Glycoside hydrolase, family 32, active site;Beta-fructofuranosidase;Glycosyl hydrolase, five-bladed beta-propellor…
Zm00001d014965	0.342303	1.43933	2.07205	0.00326291	yes	0.851101	1.12969	0.408526	0.651832	no	Glycosyltransferase AER61, uncharacterised
Zm00001d015091	0.6164	1.86292	1.59563	0.00888312	yes	1.5538	1.46939	-0.0805803	0.956806	no	Bax inhibitor 1-related
Zm00001d015138	23.9367	25.5306	0.0930062	0.896631	no	34.5717	20.0038	-0.789316	0.0142054	yes	NO
Zm00001d015239	20.6132	29.2298	0.50387	0.0255536	yes	18.484	19.1109	0.0481131	0.932172	no	Terpene synthase, conserved site;Prenyltransferase/squalene oxidase;Terpenoid cyclases/protein prenyltransferase alpha-alpha toroid;Squalene cyclase
Zm00001d015279	112.575	117.31	0.0594409	0.909081	no	120.742	84.0152	-0.523203	0.0149847	yes	NO
Zm00001d015307	0.20398	1.19433	2.54969	0.0216279	yes	0.219759	0.774927	1.81814	0.0709994	no	Xylan biosynthesis protein IRX15/IRX15L;Putative polysaccharide biosynthesis protein
Zm00001d015385	23.528	39.0274	0.730107	0.00181125	yes	40.2376	85.9538	1.09502	0.00181125	yes	Chlorophyll A-B binding protein;Chlorophyll a/b binding protein domain;Chlorophyll A-B binding protein;Chlorophyll a/b binding protein domain;Chlorophyll A-B binding protein;Chlorophyll a/b binding protein domain
Zm00001d015521	27.5311	24.4435	-0.171613	0.626325	no	22.0594	12.6841	-0.798364	0.00181125	yes	SANT/Myb domain;Myb domain, plants;Homeodomain-like;Response regulator, plant B-type;Myb domain
Zm00001d015569	32.0857	31.347	-0.033604	0.953757	no	45.6707	26.2901	-0.796751	0.00181125	yes	Pyrophosphate-energised proton pump
Zm00001d015618	4.31102	7.6297	0.823599	0.016544	yes	3.7456	6.31479	0.75354	0.02934	yes	Alcohol dehydrogenase, zinc-type, conserved site;GroES-like;Alcohol dehydrogenase, C-terminal;Alcohol dehydrogenase GroES-like;Alcohol dehydrogenase, C-terminal;Alcohol dehydrogenase, zinc-type, conserved site;GroES-like;Alcohol dehydrogenase, C-terminal;Alcohol dehydrogenase GroES-like
Zm00001d015638	5.12627	8.7083	0.764482	0.0229085	yes	8.03839	5.56841	-0.52964	0.165942	no	NO
Zm00001d015778	36.4997	30.4731	-0.260349	0.355393	no	35.3215	22.9878	-0.619677	0.00181125	yes	F-box domain, cyclin-like;Leucine-rich repeat, cysteine-containing subtype
Zm00001d015798	0.531768	0.544288	0.0335716	1	no	0.400399	0.930209	1.21612	0.0446659	yes	Protease-associated domain, PA;Peptidase S8/S53 domain;Peptidase S8, subtilisin-related;Peptidase S8, subtilisin, Ser-active site;Protease-associated domain, PA;Peptidase S8/S53 domain;Proteinase inhibitor I9;Peptidase S8, subtilisin-related;Peptidase S8, subtilisin, Ser-active site
Zm00001d015905	6.36129	3.7175	-0.774986	0.0396368	yes	2.01387	2.85354	0.502782	0.421288	no	NO
Zm00001d016006	4.66558	4.37611	-0.0924068	0.910167	no	5.81069	3.36809	-0.786777	0.0370675	yes	NO
Zm00001d016008	7.42522	10.8161	0.54268	0.0321919	yes	6.59672	8.47471	0.361414	0.262255	no	GAT;VHS;ENTH/VHS;VHS subgroup;VHS;ENTH/VHS;VHS subgroup
Zm00001d016070	28.0119	72.4733	1.37141	0.00181125	yes	26.9393	40.3276	0.582057	0.006796	yes	BAG domain;IQ motif, EF-hand binding site
Zm00001d016130	5.96634	9.5362	0.676569	0.0376027	yes	6.47708	7.68992	0.247625	0.615532	no	Lipase, GDSL
Zm00001d016154	0.307668	1.4685	2.25489	0.0116693	yes	2.15881	4.41645	1.03265	0.0255536	yes	NO
Zm00001d016189	2.54825	0	#NAME?	0.00181125	yes	0.101362	0.146165	0.528079	1	no	NO;Plant disease resistance response protein
Zm00001d016299	9.14987	10.0671	0.137829	0.80654	no	13.1515	8.55561	-0.620288	0.0268267	yes	Mitochondrial carrier protein;Mitochondrial substrate/solute carrier;Mitochondrial carrier domain;Mitochondrial carrier protein;Mitochondrial substrate/solute carrier;Mitochondrial carrier domain;Mitochondrial carrier protein;Mitochondrial substrate/solute carrier;Mitochondrial carrier domain;Mitochondrial carrier protein;Mitochondrial substrate/solute carrier;Mitochondrial carrier domain;Mitocho…
Zm00001d016322	9.06867	13.1883	0.540294	0.0466121	yes	9.51803	7.81605	-0.284223	0.458708	no	NO
Zm00001d016332	1.91029	3.87002	1.01855	0.0202631	yes	1.97444	5.75686	1.54384	0.00181125	yes	Protein phosphatase 2C (PP2C)-like
Zm00001d016361	0.248334	0.33304	0.423413	1	no	0.621359	2.42974	1.9673	0.00181125	yes	Zinc finger, GATA-type
Zm00001d016469	294.957	289.02	-0.0293368	0.96188	no	264.756	162.643	-0.702954	0.00181125	yes	ChaC-like protein
Zm00001d016474	36.493	35.561	-0.0373238	0.94604	no	46.8164	28.0033	-0.741415	0.00181125	yes	Protein phosphatase 2C (PP2C)-like
Zm00001d016501	13.3303	13.7069	0.0401901	0.949185	no	15.7729	10.4154	-0.598736	0.0157765	yes	U box domain;Armadillo;Armadillo-type fold;U box domain
Zm00001d016542	57.1443	58.1237	0.0245176	0.964399	no	58.1716	83.6325	0.523747	0.0134161	yes	Oxidoreductase FAD/NAD(P)-binding;Phenol hydroxylase reductase;Oxidoreductase, FAD-binding domain;Ferredoxin reductase-type FAD-binding domain;Riboflavin synthase-like beta-barrel;Oxidoreductase FAD/NAD(P)-binding
Zm00001d016588	9.22778	5.9193	-0.640557	0.0579676	no	9.83886	25.475	1.37252	0.00181125	yes	Glycerophosphoryl diester phosphodiesterase;PLC-like phosphodiesterase, TIM beta/alpha-barrel domain;Glycerophosphoryl diester phosphodiesterase;PLC-like phosphodiesterase, TIM beta/alpha-barrel domain;Glycerophosphoryl diester phosphodiesterase;PLC-like phosphodiesterase, TIM beta/alpha-barrel domain;Glycerophosphoryl diester phosphodiesterase;PLC-like phosphodiesterase, TIM beta/alpha-barrel do…
Zm00001d016613	3.02968	4.22495	0.479769	0.235809	no	2.75955	4.64981	0.752737	0.0360468	yes	Ovarian tumour, otubain;Peptidase C65, otubain
Zm00001d016625	7.88921	4.82532	-0.709257	0.114619	no	6.20075	2.991	-1.05181	0.036552	yes	NO
Zm00001d016655	4.02223	13.0165	1.69428	0.00181125	yes	5.48712	5.9444	0.115482	0.921803	no	NO
Zm00001d016674	1.82033	3.35052	0.880187	0.018799	yes	1.65513	3.04661	0.880256	0.0287266	yes	NO
Zm00001d016691	97.4983	57.8735	-0.752474	0.00181125	yes	58.3161	59.1886	0.021427	0.970533	no	NO
Zm00001d016705	32.382	61.2378	0.919231	0.00181125	yes	108.235	31.4625	-1.78246	0.00181125	yes	ATPase inhibitor, IATP, mitochondria
Zm00001d016826	17.6009	23.8597	0.438925	0.103491	no	18.8549	32.5795	0.789026	0.00181125	yes	NO
Zm00001d016827	5.96609	8.9706	0.588419	0.0304955	yes	5.88417	5.52042	-0.092062	0.884178	no	DDT domain
Zm00001d016860	4.52915	4.5974	0.0215756	0.98416	no	7.68471	4.01495	-0.936608	0.0236194	yes	Glutathione S-transferase, N-terminal;Thioredoxin-like fold;Glutathione S-transferase, N-terminal;Thioredoxin-like fold
Zm00001d017065	3.28527	3.53311	0.104927	0.918564	no	6.19487	2.5998	-1.25267	0.00451814	yes	NO
Zm00001d017072	131.038	117.643	-0.155572	0.709891	no	125.46	77.8324	-0.688784	0.00181125	yes	Zinc finger, ZZ-type;Phox/Bem1p;UBA-like;Ubiquitin-associated/translation elongation factor EF1B, N-terminal, eukaryote
Zm00001d017203	41.9487	42.3686	0.0143696	0.980836	no	47.612	33.9745	-0.486871	0.0242807	yes	Leucine rich repeat 5;Leucine rich repeat 4
Zm00001d017207	1.22361	0.18517	-2.72422	0.00181125	yes	0.621826	0.656979	0.0793357	0.955373	no	AP2/ERF domain;DNA-binding, integrase-type;AP2/ERF domain
Zm00001d017274	69.9463	101.365	0.535243	0.0107864	yes	93.1788	98.9442	0.086613	0.855215	no	Aromatic amino acid lyase;Phenylalanine ammonia-lyase;L-Aspartase-like;Phenylalanine/histidine ammonia-lyases, active site;Aromatic amino acid lyase;Phenylalanine ammonia-lyase;L-Aspartase-like;Phenylalanine/histidine ammonia-lyases, active site;Aromatic amino acid lyase;L-Aspartase-like
Zm00001d017282	6.9775	11.4737	0.717546	0.0268267	yes	10.6456	12.5763	0.240448	0.567165	no	Domain of unknown function DUF250
Zm00001d017288	1.06643	4.25095	1.99499	0.00181125	yes	4.57588	5.82094	0.347205	0.517377	no	Major intrinsic protein;Aquaporin-like
Zm00001d017374	4.23161	5.32507	0.331595	0.51704	no	6.35199	3.7553	-0.75828	0.0376027	yes	Serine-threonine/tyrosine-protein kinase catalytic domain;Protein kinase, catalytic domain;Serine/threonine-protein kinase, active site;Protein kinase-like domain;Serine-threonine/tyrosine-protein kinase catalytic domain;Protein kinase, catalytic domain;Serine/threonine-protein kinase, active site;Protein kinase-like domain;Protein kinase, ATP binding site
Zm00001d017382	5.91233	4.21899	-0.486831	0.280097	no	6.32025	2.22148	-1.50846	0.00181125	yes	Zinc finger, LIM-type
Zm00001d017383	4.98521	7.17429	0.525182	0.231592	no	7.65798	3.73925	-1.03421	0.00181125	yes	SANT/Myb domain;Homeodomain-like;Myb domain
Zm00001d017391	73.1411	70.8072	-0.046786	0.932607	no	66.4966	48.0335	-0.46924	0.0386455	yes	NO
Zm00001d017468	27.7143	25.4255	-0.124351	0.776032	no	31.6196	22.0934	-0.5172	0.024915	yes	Domain of unknown function DUF862, eukaryotic
Zm00001d017494	2.44341	6.9159	1.50102	0.00181125	yes	1.66664	3.08091	0.886414	0.105395	no	Major pollen allergen Lol pI;Expansin/pollen allergen, DPBB domain;Expansin, cellulose-binding-like domain;Expansin/Lol pI;Barwin-related endoglucanase;Expansin/pollen allergen, DPBB domain;Expansin/Lol pI;Barwin-related endoglucanase
Zm00001d017495	3.02747	5.63974	0.897519	0.0274665	yes	2.45187	5.52832	1.17296	0.00181125	yes	Major pollen allergen Lol pI;Expansin/pollen allergen, DPBB domain;Expansin, cellulose-binding-like domain;Expansin/Lol pI;Barwin-related endoglucanase;Major pollen allergen Lol pI;Expansin/pollen allergen, DPBB domain;Expansin/Lol pI;Barwin-related endoglucanase
Zm00001d017531	0.677286	0.972401	0.521785	0.580829	no	0.352253	1.22593	1.79919	0.0268267	yes	Permease, cytosine/purines, uracil, thiamine, allantoin
Zm00001d017557	4.1284	8.52389	1.04593	0.00326291	yes	6.06315	5.49517	-0.141903	0.844964	no	Amino acid transporter, transmembrane
Zm00001d017570	0.717468	0.385768	-0.895181	0.32336	no	0.638284	0.111538	-2.51666	0.0386455	yes	Aluminum-activated malate transporter
Zm00001d017597	4.26336	2.58254	-0.723198	0.0299091	yes	3.66359	5.97376	0.705379	0.0116693	yes	SPX, N-terminal;Major facilitator superfamily;Major facilitator superfamily domain, general substrate transporter
Zm00001d017613	4.80262	6.8954	0.521813	0.0969327	no	4.70102	7.2232	0.619666	0.0321919	yes	Peptidoglycan-binding Lysin subgroup;Protein kinase, catalytic domain;Serine/threonine-protein kinase, active site;Protein kinase-like domain;Peptidoglycan-binding lysin domain
Zm00001d017622	4.04052	8.17911	1.0174	0.0601334	no	12.2174	3.82193	-1.67656	0.00181125	yes	NO
Zm00001d017825	1.63122	4.78143	1.55149	0.00569077	yes	2.52664	2.22687	-0.182201	0.869733	no	Domain of unknown function DUF296;Predicted AT-hook DNA-binding
Zm00001d017866	1.02005	2.48397	1.28401	0.00326291	yes	3.20339	3.40544	0.0882432	0.906695	no	NO;Peptidase aspartic, active site;Peptidase A1;Aspartic peptidase;Peptidase aspartic, active site;Peptidase A1;Aspartic peptidase;Peptidase aspartic, active site;Peptidase A1;Aspartic peptidase
Zm00001d017869	0.649612	2.43439	1.90591	0.00181125	yes	3.04496	3.09677	0.0243384	0.979544	no	NO;Peptidase aspartic, active site;Peptidase A1;Aspartic peptidase
Zm00001d017885	3.5021	2.94448	-0.250208	0.660161	no	4.84577	2.15913	-1.16627	0.00181125	yes	Zinc finger, B-box;CCT domain;Zinc finger, B-box
Zm00001d017895	8.11991	11.462	0.497329	0.0475117	yes	7.75795	8.42024	0.118185	0.811928	no	Cellulose synthase
Zm00001d017962	6.95195	5.3484	-0.37831	0.218538	no	5.86478	3.83411	-0.613186	0.033301	yes	NO
Zm00001d017964	34.6741	29.6737	-0.224673	0.456597	no	30.5867	18.9245	-0.692645	0.00181125	yes	RNA-dependent RNA polymerase, eukaryotic-type
Zm00001d018031	28.8475	43.1761	0.581784	0.00888312	yes	23.0411	31.0853	0.432026	0.0936328	no	NO
Zm00001d018034	7.37594	7.17223	-0.0404047	0.956835	no	12.3807	18.0692	0.545446	0.0262298	yes	Aromatic-ring hydroxylase-like;Geranylgeranyl reductase, plant/prokaryotic;Geranylgeranyl reductase, plant/cyanobacteria;Geranylgeranyl reductase family;Pyridine nucleotide-disulphide oxidoreductase, FAD/NAD(P)-binding domain
Zm00001d018046	23.6697	32.6586	0.464425	0.0354576	yes	20.3863	21.9844	0.108879	0.801446	no	NO
Zm00001d018056	2.87757	5.36945	0.899924	0.02934	yes	4.53853	6.76749	0.576397	0.141023	no	NO
Zm00001d018082	0.800943	2.22919	1.47675	0.0202631	yes	3.30454	1.1267	-1.55234	0.00326291	yes	Trehalose-phosphatase;HAD-superfamily hydrolase, subfamily IIB;HAD-like domain
Zm00001d018238	4.35778	3.35964	-0.375289	0.539031	no	5.91126	2.93599	-1.00962	0.0210041	yes	NO
Zm00001d018261	56.3214	81.6473	0.535722	0.0142054	yes	87.5644	87.2922	-0.00449281	0.993569	no	Leucine-rich repeat;Protein kinase, catalytic domain;Serine/threonine-protein kinase, active site;Protein kinase-like domain;Protein kinase, ATP binding site;Leucine-rich repeat;Protein kinase, catalytic domain;Serine/threonine-protein kinase, active site;Protein kinase-like domain;Protein kinase, ATP binding site;Leucine-rich repeat;Protein kinase, catalytic domain;Serine/threonine-protein kinas…
Zm00001d018297	23.9398	37.7988	0.65893	0.00326291	yes	28.6591	38.8511	0.438964	0.0655444	no	NO
Zm00001d018323	1.29704	3.33859	1.36402	0.0396368	yes	1.25654	1.83445	0.545883	0.596079	no	Ves allergen;Allergen V5/Tpx-1-related;CAP domain;Allergen V5/Tpx-1-related, conserved site;CAP domain
Zm00001d018342	9.10746	12.478	0.454265	0.109875	no	18.1619	6.70934	-1.43667	0.00181125	yes	Trehalose-phosphatase;Glycosyl transferase, family 20;HAD-superfamily hydrolase, subfamily IIB;HAD-like domain
Zm00001d018369	7.34363	9.68687	0.399537	0.230897	no	10.0677	16.2705	0.692526	0.00451814	yes	Peptidase S10, serine carboxypeptidase
Zm00001d018422	1.15966	0.297165	-1.96437	0.016544	yes	0.0823751	0.540235	2.71331	1	no	NO
Zm00001d018470	3.35322	1.78974	-0.9058	0.036552	yes	2.81744	1.17242	-1.2649	0.00888312	yes	Interphotoreceptor retinol-binding;C-terminal-processing peptidase S41A;PDZ domain
Zm00001d018474	0.480945	0.569594	0.244062	0.872872	no	0.305533	1.087	1.83096	0.0229085	yes	Lipase, GDSL
Zm00001d018517	14.523	16.9772	0.225265	0.564875	no	14.2349	20.5208	0.527657	0.0475117	yes	dTDP-4-dehydrorhamnose reductase
Zm00001d018636	19.3424	18.1845	-0.0890549	0.861629	no	20.1671	12.3109	-0.712071	0.00181125	yes	NO
Zm00001d018652	0.407843	1.30626	1.67936	0.018799	yes	0.88452	1.71785	0.957639	0.135423	no	Flavin monooxygenase-like;Flavin monooxygenase FMO;Flavin monooxygenase-like
Zm00001d018756	4.04828	5.37994	0.41028	0.306409	no	3.983	6.22671	0.644615	0.0446659	yes	Mitochodrial transcription termination factor-related
Zm00001d018779	7.41233	15.2086	1.03689	0.00181125	yes	22.5913	44.0013	0.961781	0.00181125	yes	Photosystem II PsbP, oxygen evolving complex;Mog1/PsbP, alpha/beta/alpha sandwich;Photosystem II PsbP, oxygen evolving complex;Mog1/PsbP, alpha/beta/alpha sandwich
Zm00001d018781	7.95393	12.9766	0.706171	0.018799	yes	9.84902	23.0726	1.22813	0.00181125	yes	NO
Zm00001d018797	7.30013	11.7324	0.684508	0.0951351	no	16.5485	32.898	0.991296	0.00181125	yes	Photosystem I PsaG/PsaK protein;Photosystem I PsaG/PsaK, plant;Photosystem I PsaK, reaction centre, plant
Zm00001d018799	0.531268	1.3319	1.32597	0.0427375	yes	0.572013	0.620061	0.116363	0.941254	no	NAF domain;Protein kinase, catalytic domain;Protein kinase-like domain;NAF/FISL domain;NAF domain;Protein kinase, catalytic domain;Serine/threonine-protein kinase, active site;Protein kinase-like domain;NAF/FISL domain;NAF domain;Serine/threonine- / dual specificity protein kinase, catalytic domain;Protein kinase, catalytic domain;Serine/threonine-protein kinase, active site;Protein kinase-like d…
Zm00001d018803	0.984756	0.309674	-1.66902	0.0422736	yes	1.98572	0.171596	-3.53258	0.00181125	yes	NO
Zm00001d018806	3.45347	6.62773	0.940467	0.0173381	yes	7.31547	9.93587	0.441696	0.234313	no	NO
Zm00001d018810	0.0740873	1.17414	3.98623	0.00786573	yes	0.251229	1.85868	2.8872	0.00326291	yes	FMN-dependent dehydrogenase;FMN-dependent alpha-hydroxy acid dehydrogenase, active site;Alpha-hydroxy acid dehydrogenase, FMN-dependent;FMN-dependent dehydrogenase;FMN-dependent alpha-hydroxy acid dehydrogenase, active site;Alpha-hydroxy acid dehydrogenase, FMN-dependent;FMN-dependent dehydrogenase;Alpha-hydroxy acid dehydrogenase, FMN-dependent;FMN-dependent dehydrogenase;Alpha-hydroxy acid dehy…
Zm00001d018816	0.144634	0.7238	2.32319	0.0314738	yes	0.206162	0.461514	1.16259	0.00326291	yes	Zinc finger, C2H2
Zm00001d018847	0.0161969	0.160486	3.30865	1	no	0.174216	1.91348	3.45725	0.022262	yes	3-oxo-5-alpha-steroid 4-dehydrogenase, C-terminal
Zm00001d018894	36.1525	21.6729	-0.738204	0.00181125	yes	37.9092	26.0687	-0.540226	0.0396368	yes	NO
Zm00001d018902	11.4243	17.1507	0.586164	0.0274665	yes	11.7751	13.7206	0.220597	0.596438	no	Galactose-1-phosphate uridyl transferase, class I;Galactose-1-phosphate uridyl transferase, N-terminal;HIT-like domain
Zm00001d018913	0	3.73681	inf	0.00181125	yes	0	5.23161	inf	0.00181125	yes	Ribosomal protein S13
Zm00001d018915	0.688592	0.975258	0.502134	0.591366	no	1.37756	0.557045	-1.30625	0.0349298	yes	Bifunctional inhibitor/plant lipid transfer protein/seed storage helical domain;Plant lipid transfer protein/Par allergen;Bifunctional inhibitor/plant lipid transfer protein/seed storage helical domain;Plant lipid transfer protein/Par allergen;Bifunctional inhibitor/plant lipid transfer protein/seed storage helical domain
Zm00001d018930	16.853	26.8387	0.671309	0.00181125	yes	15.5737	21.3974	0.458323	0.0563045	no	CRC domain
Zm00001d018935	0.929456	1.63475	0.814608	0.144512	no	0.581525	1.34165	1.2061	0.0268267	yes	Serine/threonine- / dual specificity protein kinase, catalytic domain;Mannose-binding lectin;Protein kinase, catalytic domain;Serine/threonine-protein kinase, active site;Protein kinase-like domain;Protein kinase, ATP binding site
Zm00001d018955	3.41165	7.40306	1.11765	0.0299091	yes	3.20586	6.90018	1.10592	0.0521668	no	NO
Zm00001d018983	2.04013	2.45849	0.269111	0.682025	no	2.79189	1.21481	-1.20051	0.00451814	yes	NO;Protein kinase, catalytic domain;Serine/threonine-protein kinase, active site;Protein kinase-like domain;Protein kinase, catalytic domain;Serine/threonine-protein kinase, active site;Protein kinase-like domain
Zm00001d019040	30.3162	25.9213	-0.22595	0.48504	no	31.4853	22.4282	-0.489363	0.0321919	yes	FAD-linked oxidase, C-terminal;FAD linked oxidase, N-terminal;FAD-linked oxidase-like, C-terminal;FAD-binding, type 2;FAD-linked oxidase, C-terminal;FAD linked oxidase, N-terminal;FAD-linked oxidase-like, C-terminal;FAD-binding, type 2;FAD-linked oxidase, C-terminal;FAD-linked oxidase-like, C-terminal
Zm00001d019062	36.1185	39.0002	0.110744	0.798767	no	36.1695	26.2075	-0.464795	0.0484293	yes	NO
Zm00001d019163	26.2712	54.6003	1.05543	0.00181125	yes	42.4615	24.3395	-0.802858	0.00181125	yes	Raffinose synthase;Glycoside hydrolase, superfamily;Raffinose synthase;Glycoside hydrolase, superfamily;Raffinose synthase;Glycoside hydrolase, superfamily;Raffinose synthase;Glycoside hydrolase, superfamily;Raffinose synthase;Glycoside hydrolase, superfamily;Raffinose synthase;Glycoside hydrolase, superfamily;Raffinose synthase;Glycoside hydrolase, superfamily
Zm00001d019260	8.0475	3.2436	-1.31094	0.00181125	yes	6.01736	7.61142	0.339035	0.577633	no	NO
Zm00001d019275	9.49018	17.6852	0.898039	0.00181125	yes	5.44023	11.2767	1.05161	0.00181125	yes	NO
Zm00001d019276	5.4653	9.86399	0.85187	0.0360468	yes	2.95992	6.91143	1.22343	0.0107864	yes	NO
Zm00001d019376	15.6997	14.3763	-0.127045	0.760929	no	13.6654	9.38148	-0.542636	0.0134161	yes	Aldehyde oxidase/xanthine dehydrogenase, molybdopterin binding
Zm00001d019555	0.672301	1.68205	1.32304	0.0406912	yes	1.74269	1.81729	0.0604699	0.961616	no	Signal transduction response regulator, receiver domain;CheY-like superfamily
Zm00001d019560	1.35183	2.98575	1.14318	0.0370675	yes	3.26778	4.53469	0.472693	0.337752	no	Major pollen allergen Lol pI;Expansin/pollen allergen, DPBB domain;Expansin, cellulose-binding-like domain;Expansin/Lol pI;Barwin-related endoglucanase;Major pollen allergen Lol pI;Expansin/pollen allergen, DPBB domain;Expansin, cellulose-binding-like domain;Expansin/Lol pI;Barwin-related endoglucanase
Zm00001d019631	14.2454	16.3925	0.202543	0.570692	no	17.1328	11.7744	-0.541104	0.0274665	yes	K+ potassium transporter
Zm00001d019669	0.212963	1.53584	2.85036	0.00987143	yes	0.17027	0.444175	1.3833	1	no	NAD-dependent epimerase/dehydratase
Zm00001d020008	13.0906	17.4719	0.416507	0.178642	no	27.5827	61.5604	1.15824	0.00181125	yes	Indole-3-glycerol phosphate synthase, conserved site;Ribulose-phosphate binding barrel;Indole-3-glycerol phosphate synthase
Zm00001d020088	18.204	10.0584	-0.855859	0.00181125	yes	18.8525	6.59226	-1.51591	0.00181125	yes	NO
Zm00001d020112	10.7357	10.9172	0.0241739	0.968772	no	10.2435	7.03168	-0.542764	0.0391532	yes	NO;AAA+ ATPase domain;NB-ARC;Leucine-rich repeat;Disease resistance protein;Leucine rich repeat 4
Zm00001d020170	68.4177	66.9246	-0.0318328	0.953539	no	75.5488	55.1921	-0.452947	0.038105	yes	Transmembrane protein TauE like
Zm00001d020172	12.5952	11.3195	-0.154067	0.726369	no	15.0868	9.63903	-0.646328	0.006796	yes	Serine-threonine/tyrosine-protein kinase catalytic domain;Protein kinase, catalytic domain;Serine/threonine-protein kinase, active site;Protein kinase-like domain;Protein kinase, ATP binding site;Malectin
Zm00001d020260	1.03337	0.141128	-2.87228	0.00569077	yes	0.333094	0.366602	0.138287	1	no	Multicopper oxidase, copper-binding site;Multicopper oxidase, type 1;Cupredoxin;Multicopper oxidase, type 2;Multicopper oxidase, type 3;L-ascorbate oxidase, plants
Zm00001d020267	22.4561	35.3697	0.655405	0.00569077	yes	18.2875	22.0601	0.270578	0.483528	no	AP2/ERF domain;DNA-binding, integrase-type
Zm00001d020315	10.552	15.0612	0.513314	0.0667394	no	14.1802	9.4277	-0.588896	0.0262298	yes	NO
Zm00001d020396	17.2655	24.747	0.519363	0.018799	yes	28.6731	15.1735	-0.918146	0.00181125	yes	Trehalose-phosphatase;Glycosyl transferase, family 20;HAD-like domain;Trehalose-phosphatase;Glycosyl transferase, family 20;HAD-superfamily hydrolase, subfamily IIB;HAD-like domain
Zm00001d020408	41.0051	41.1956	0.00668627	0.990807	no	34.6821	24.3923	-0.507766	0.0195388	yes	NO
Zm00001d020491	3.14361	1.40452	-1.16235	0.00987143	yes	5.9756	2.37484	-1.33125	0.00181125	yes	NO
Zm00001d020497	66.7877	62.5172	-0.0953305	0.827182	no	54.138	36.8948	-0.553224	0.0116693	yes	NAF domain;Serine/threonine- / dual specificity protein kinase, catalytic domain;Protein kinase, catalytic domain;Serine/threonine-protein kinase, active site;Protein kinase-like domain;Protein kinase, ATP binding site;NAF/FISL domain;NAF domain;Protein kinase, catalytic domain;Protein kinase-like domain;NAF/FISL domain
Zm00001d020500	0.155442	0.678633	2.12626	0.0321919	yes	0.605798	0.30743	-0.978579	0.293891	no	NO
Zm00001d020531	0.643737	4.01496	2.64084	0.00181125	yes	0.553511	1.25839	1.1849	0.024915	yes	Cellulose synthase;Zinc finger, RING-type;Cellulose synthase;Zinc finger, RING-type
Zm00001d020595	18.7182	22.0019	0.233187	0.487727	no	23.6229	15.397	-0.617533	0.00451814	yes	AP2/ERF domain;DNA-binding, integrase-type;AP2/ERF domain;DNA-binding, integrase-type
Zm00001d020614	29.2935	31.5305	0.106166	0.828443	no	16.4406	23.1986	0.496773	0.0446659	yes	NO
Zm00001d020620	16.3165	14.7204	-0.148516	0.77323	no	24.4713	13.2059	-0.889908	0.00181125	yes	NO
Zm00001d020685	43.9378	48.2494	0.135049	0.792927	no	82.2662	26.009	-1.66129	0.00181125	yes	NO
Zm00001d020717	6.85021	14.1934	1.051	0.00181125	yes	13.77	8.00011	-0.783431	0.00181125	yes	Cytochrome P450, E-class, group I;Cytochrome P450;Cytochrome P450, conserved site;Cytochrome P450, E-class, group I;Cytochrome P450;Cytochrome P450, conserved site;Cytochrome P450, E-class, group I;Cytochrome P450;Cytochrome P450, conserved site
Zm00001d020775	20.2798	19.6851	-0.0429436	0.939373	no	25.8119	17.6414	-0.549074	0.0125648	yes	Pentatricopeptide repeat
Zm00001d020781	6.19744	6.31739	0.0276555	0.974876	no	11.6513	6.66824	-0.805111	0.00888312	yes	Domain of unknown function DUF250;Drug/metabolite transporter;Domain of unknown function DUF250;Drug/metabolite transporter
Zm00001d020828	32.5501	48.1043	0.563505	0.00888312	yes	31.8463	31.5448	-0.0137207	0.981142	no	Phosphatidylinositol 3-/4-kinase, catalytic domain
Zm00001d020877	1.03969	2.44998	1.23661	0.0575172	no	3.34325	6.20281	0.891669	0.0484293	yes	Photosystem I PsaG/PsaK protein;Photosystem I PsaG/PsaK, plant;Photosystem I PsaG, plant
Zm00001d020929	37.9812	27.5173	-0.464944	0.0360468	yes	34.2187	33.6499	-0.0241844	0.964629	no	NO
Zm00001d020954	2.81481	6.50738	1.20904	0.0116693	yes	3.14542	5.96802	0.923998	0.0558092	no	Zinc finger, CCCH-type;RNA recognition motif domain;U2 auxiliary factor small subunit;Zinc finger, CCCH-type;RNA recognition motif domain;U2 auxiliary factor small subunit;Zinc finger, CCCH-type;RNA recognition motif domain;U2 auxiliary factor small subunit;Zinc finger, CCCH-type;RNA recognition motif domain;U2 auxiliary factor small subunit;Zinc finger, CCCH-type;RNA recognition motif domain;U2 …
Zm00001d020977	1.28046	0.449264	-1.51102	0.0427375	yes	0.818103	0.732491	-0.159473	0.914756	no	Protein of unknown function DUF599
Zm00001d021006	41.8165	49.6946	0.249016	0.453509	no	83.351	29.9818	-1.47511	0.00181125	yes	NO
Zm00001d021016	0.327586	1.18828	1.85892	0.0125648	yes	0.332258	0.83522	1.32985	0.0858922	no	DOMON domain;Cytochrome b561, eukaryote;Cytochrome b561/ferric reductase transmembrane;Uncharacterised conserved protein UCP037471
Zm00001d021177	0.663635	1.94945	1.55461	0.0894103	no	1.83815	6.25622	1.76704	0.00181125	yes	NO
Zm00001d021245	33.2648	43.953	0.401966	0.134248	no	67.0996	122.842	0.872432	0.00181125	yes	Rhodanese-like domain
Zm00001d021263	4.12917	7.17348	0.796823	0.0210041	yes	4.32551	5.29074	0.2906	0.62652	no	Heat shock factor (HSF)-type, DNA-binding
Zm00001d021291	8.37833	16.4656	0.974725	0.00181125	yes	6.20564	14.5283	1.22721	0.00181125	yes	Signal transduction response regulator, receiver domain;CCT domain;CheY-like superfamily
Zm00001d021336	11.6514	13.4841	0.21076	0.641518	no	19.2005	12.8357	-0.580986	0.0360468	yes	Serine-threonine/tyrosine-protein kinase catalytic domain;Protein kinase, catalytic domain;Serine/threonine-protein kinase, active site;Protein kinase-like domain;ACT domain;Serine-threonine/tyrosine-protein kinase catalytic domain;Protein kinase, catalytic domain;Serine/threonine-protein kinase, active site;Protein kinase-like domain
Zm00001d021351	5.72918	9.26538	0.69352	0.033301	yes	3.81626	7.40326	0.956003	0.00987143	yes	Plastid lipid-associated protein/fibrillin conserved domain
Zm00001d021371	0.125455	1.12509	3.1648	0.018799	yes	0.252118	0.320747	0.347333	1	no	Protein of unknown function DUF284, transmembrane eukaryotic
Zm00001d021413	4.399	10.7191	1.28494	0.00181125	yes	3.56567	6.37601	0.83848	0.0157765	yes	NO
Zm00001d021435	60.4717	140.102	1.21215	0.00181125	yes	174.109	597.75	1.77955	0.00181125	yes	Chlorophyll A-B binding protein;Chlorophyll a/b binding protein domain
Zm00001d021470	6.97513	4.30644	-0.695725	0.0386455	yes	6.32116	6.25085	-0.0161369	0.984262	no	Glutathione S-transferase, C-terminal;Thioredoxin-like fold;Glutathione S-transferase/chloride channel, C-terminal
Zm00001d021535	5.24969	4.21006	-0.318392	0.3356	no	5.73497	3.56359	-0.686457	0.00569077	yes	Leucine-rich repeat;Protein kinase, catalytic domain;Serine/threonine-protein kinase, active site;Protein kinase-like domain;Leucine-rich repeat-containing N-terminal, type 2;Protein kinase, ATP binding site
Zm00001d021596	16.2438	5.93293	-1.45308	0.00181125	yes	9.93056	7.33296	-0.437478	0.241751	no	Thioredoxin-independent 5'-adenylylsulphate reductase;Phosphoadenosine phosphosulphate reductase;Adenosine 5'-phosphosulphate reductase;Thioredoxin-like fold;Thioredoxin domain
Zm00001d021634	7.94837	11.1279	0.485452	0.280612	no	7.81026	14.7172	0.914062	0.0134161	yes	Alpha crystallin/Hsp20 domain;HSP20-like chaperone
Zm00001d021638	0.430569	1.395	1.69595	0.0202631	yes	1.51279	0.888128	-0.768375	0.265734	no	ATPase, AAA-type, conserved site;ATPase, AAA-type, core;AAA+ ATPase domain;AAA-type ATPase, N-terminal domain
Zm00001d021653	8.35872	15.9072	0.928326	0.00181125	yes	11.3777	32.8575	1.53001	0.00181125	yes	Domain of unknown function DUF250;Tpt phosphate/phosphoenolpyruvate translocator;Drug/metabolite transporter
Zm00001d021654	1.23741	7.03691	2.50761	0.00181125	yes	2.3795	2.36434	-0.00922086	0.994376	no	NO
Zm00001d021690	10.3492	6.81813	-0.60207	0.0316566	yes	9.09416	10.1757	0.162112	0.729833	no	NO;Glycoside hydrolase, family 17;Glycoside hydrolase, superfamily
Zm00001d021728	24.5471	28.5293	0.216894	0.521688	no	31.1618	16.7418	-0.896318	0.00181125	yes	NO
Zm00001d021736	0.788446	2.30883	1.55008	0.00181125	yes	4.9693	9.15713	0.881853	0.00181125	yes	Cellulose synthase
Zm00001d021739	20.8814	22.4579	0.105009	0.839062	no	27.7874	18.6991	-0.571461	0.0149847	yes	Uncharacterised protein family Cys-rich
Zm00001d021763	33.2855	50.3802	0.597962	0.00569077	yes	63.3625	113.272	0.838092	0.00181125	yes	Chlorophyll A-B binding protein;Chlorophyll a/b binding protein domain;Chlorophyll A-B binding protein;Chlorophyll a/b binding protein domain;Chlorophyll A-B binding protein;Chlorophyll a/b binding protein domain
Zm00001d021784	8.92554	12.2026	0.45118	0.2014	no	14.0958	42.0419	1.57656	0.00181125	yes	Chlorophyll A-B binding protein;Chlorophyll a/b binding protein domain;Chlorophyll A-B binding protein;Chlorophyll a/b binding protein domain
Zm00001d021836	3.31597	13.4839	2.02373	0.00181125	yes	14.4207	11.6077	-0.313056	0.447932	no	Leucine-rich repeat, typical subtype;Leucine-rich repeat;Leucine-rich repeat-containing N-terminal, type 2;Leucine rich repeat 4
Zm00001d021845	34.0534	49.6622	0.54435	0.0457043	yes	27.2545	34.67	0.347194	0.317598	no	NO
Zm00001d021850	34.5457	51.868	0.586338	0.0107864	yes	78.436	78.5682	0.00242934	0.995674	no	Plastocyanin-like;Blue (type 1) copper domain;Cupredoxin
Zm00001d021875	26.9085	25.2925	-0.0893524	0.844142	no	27.3441	19.4991	-0.48782	0.0349298	yes	Protein kinase, catalytic domain;Serine/threonine-protein kinase, active site;Protein kinase-like domain
Zm00001d021906	6.53751	13.3316	1.02804	0.00181125	yes	16.14	29.7592	0.882694	0.00181125	yes	Chlorophyll A-B binding protein;Chlorophyll a/b binding protein domain;Chlorophyll A-B binding protein;Chlorophyll a/b binding protein domain;Chlorophyll A-B binding protein;Chlorophyll a/b binding protein domain
Zm00001d021934	3.95808	5.76378	0.542215	0.24059	no	7.60849	4.18917	-0.860946	0.0236194	yes	Homeodomain
Zm00001d021938	10.714	6.62231	-0.694091	0.0107864	yes	5.79638	7.19642	0.312128	0.433671	no	Sugar/inositol transporter;General substrate transporter;Sugar transporter, conserved site;Major facilitator superfamily domain, general substrate transporter;Major facilitator superfamily domain
Zm00001d022005	24.292	35.0773	0.530058	0.038105	yes	27.4882	28.3701	0.0455586	0.939778	no	NO
Zm00001d022032	30.2839	25.9798	-0.22116	0.666577	no	72.5111	22.9712	-1.65837	0.00181125	yes	Ribosome-inactivating protein
Zm00001d022062	51.2695	71.3288	0.476383	0.0354576	yes	63.236	74.4563	0.23565	0.470782	no	NO
Zm00001d022069	5.84878	6.0389	0.0461512	0.954545	no	8.36419	4.55337	-0.877291	0.00786573	yes	Protein of unknown function DUF1675
Zm00001d022072	14.6068	14.0566	-0.055389	0.916698	no	16.1803	9.67737	-0.741553	0.00181125	yes	Domain of unknown function DUF4378
Zm00001d022088	55.5811	38.5111	-0.52932	0.022262	yes	38.4988	21.994	-0.807705	0.00181125	yes	NO
Zm00001d022111	13.4867	17.7296	0.39462	0.122414	no	15.9647	22.6946	0.507466	0.0268267	yes	NO;K Homology domain;K Homology domain, type 2;Ribosomal protein S3, C-terminal;Ribosomal protein S3, eukaryotic/archaeal;K homology domain, prokaryotic type;Ribosomal protein S3, conserved site;K Homology domain;K Homology domain, type 2;Ribosomal protein S3, C-terminal;Ribosomal protein S3, eukaryotic/archaeal;K homology domain, prokaryotic type;Ribosomal protein S3, conserved site;K Homology d…
Zm00001d022237	62.868	84.9049	0.433523	0.0618263	no	140.657	200.131	0.508762	0.0202631	yes	RNA recognition motif domain
Zm00001d022254	9.55235	5.41318	-0.819378	0.016544	yes	6.16595	10.8312	0.812803	0.00888312	yes	HAD-superfamily hydrolase, subfamily IA, variant 3;Pyrimidine 5-nucleotidase;HAD-like domain;Pyrimidine 5-nucleotidase;HAD-like domain
Zm00001d022315	28.1016	24.4549	-0.200531	0.55976	no	25.4156	16.3203	-0.63905	0.00326291	yes	NO
Zm00001d022367	84.4847	88.8243	0.0722651	0.885446	no	103.525	63.6165	-0.702513	0.00181125	yes	Glycoside hydrolase, family 1;Glycoside hydrolase, superfamily
Zm00001d022374	2.63379	1.3875	-0.924654	0.0412313	yes	2.12046	1.99119	-0.0907508	0.922789	no	NO
Zm00001d022419	1.64203	0.399162	-2.04043	0.006796	yes	1.26156	0.49669	-1.34479	0.0630913	no	NO
Zm00001d022445	21.0167	19.7188	-0.0919613	0.854977	no	25.7457	15.2776	-0.752915	0.00181125	yes	Glycoside hydrolase, family 27;Glycoside hydrolase, clan GH-D;Glycoside hydrolase, superfamily;Glycoside hydrolase, family 27;Glycoside hydrolase, clan GH-D;Glycoside hydrolase, superfamily;Glycoside hydrolase, family 27;Glycoside hydrolase, clan GH-D;Glycoside hydrolase, superfamily
Zm00001d022451	0.456661	1.35366	1.56767	0.0391532	yes	1.89274	1.27046	-0.575131	0.438911	no	NAF domain;Serine/threonine- / dual specificity protein kinase, catalytic domain;Protein kinase, catalytic domain;Serine/threonine-protein kinase, active site;Protein kinase-like domain;Protein kinase, ATP binding site;NAF/FISL domain
Zm00001d022456	1.37527	13.5184	3.29714	0.00181125	yes	4.38575	10.3232	1.23499	0.00181125	yes	Haem peroxidase, plant/fungal/bacterial;Plant peroxidase;Haem peroxidase;Peroxidases heam-ligand binding site;Peroxidase, active site;Haem peroxidase, plant/fungal/bacterial;Plant peroxidase;Haem peroxidase;Peroxidases heam-ligand binding site;Haem peroxidase, plant/fungal/bacterial;Plant peroxidase;Haem peroxidase;Peroxidases heam-ligand binding site;Haem peroxidase, plant/fungal/bacterial;Plant…
Zm00001d022457	0.380256	2.68171	2.81811	0.260836	no	0.651555	5.21916	3.00186	0.00181125	yes	Haem peroxidase, plant/fungal/bacterial;Plant peroxidase;Haem peroxidase;Peroxidases heam-ligand binding site;Peroxidase, active site
Zm00001d022493	17.979	16.7693	-0.100487	0.845217	no	19.2899	13.5511	-0.509432	0.0494331	yes	Lipase, class 3
Zm00001d022496	0.159244	1.51207	3.24721	0.00786573	yes	0.628201	1.47312	1.22957	0.0663595	no	Lipase, GDSL
Zm00001d022505	164.856	169.979	0.0441488	0.932543	no	167.441	231.716	0.468707	0.0412313	yes	Superoxide dismutase, copper/zinc binding domain;Superoxide dismutase, copper/zinc, binding site;Superoxide dismutase, copper/zinc binding domain;Superoxide dismutase, copper/zinc, binding site;Superoxide dismutase, copper/zinc binding domain;Superoxide dismutase, copper/zinc, binding site;Superoxide dismutase, copper/zinc binding domain;Superoxide dismutase, copper/zinc, binding site;Superoxide …
Zm00001d022516	9.26993	5.59516	-0.72838	0.0819994	no	6.88259	13.7419	0.997558	0.00326291	yes	Ricin B lectin domain
Zm00001d022518	44.7838	43.3511	-0.0469094	0.92742	no	44.3559	31.1765	-0.508669	0.033301	yes	NO
Zm00001d022550	17.1577	16.5557	-0.0515296	0.931808	no	17.3721	7.21518	-1.26766	0.00181125	yes	Basic-leucine zipper domain
Zm00001d022557	15.041	9.02385	-0.737087	0.016544	yes	24.0595	27.7535	0.206062	0.612239	no	Nicotianamine synthase
Zm00001d022569	4.21023	10.2459	1.28307	0.00181125	yes	13.0778	13.6869	0.0656744	0.930232	no	Wound-induced protein, Wun1
Zm00001d022669	19.9339	11.9995	-0.732252	0.0575172	no	17.1237	30.2612	0.821472	0.00569077	yes	NO
Zm00001d023210	0.486291	0.32047	-0.601631	1	no	0.313535	1.17891	1.91076	0.016544	yes	Cytochrome P450, E-class, group I;Cytochrome P450;Cytochrome P450, conserved site
Zm00001d023215	12.3366	4.06512	-1.60158	0.00181125	yes	3.88345	9.52411	1.29424	0.00181125	yes	Transferase
Zm00001d023225	0.27825	1.40038	2.33137	0.00569077	yes	0.568344	1.08701	0.935531	0.216082	no	PMR5 N-terminal domain;PC-Esterase;PMR5 N-terminal domain;PC-Esterase;PMR5 N-terminal domain;PC-Esterase;PMR5 N-terminal domain;PC-Esterase
Zm00001d023294	10.1382	17.615	0.796995	0.00181125	yes	20.0978	8.14813	-1.30249	0.00181125	yes	NO
Zm00001d023332	0.273162	1.16595	2.09367	0.0427375	yes	0.321688	0.544784	0.760022	1	no	DNA-binding WRKY
Zm00001d023343	68.9638	161.819	1.23047	0.00181125	yes	110.948	129.459	0.222606	0.46998	no	Plant lipid transfer protein/Par allergen;Bifunctional inhibitor/plant lipid transfer protein/seed storage helical domain
Zm00001d023529	6.14367	23.9492	1.9628	0.00181125	yes	9.42511	23.8225	1.33774	0.00181125	yes	ABA/WDS induced protein
Zm00001d023559	5.93016	4.67438	-0.343298	0.451691	no	9.52192	15.2125	0.675931	0.00786573	yes	Fructose-bisphosphate aldolase, class-I
Zm00001d023566	7.65527	10.2474	0.420733	0.186294	no	11.4938	7.65996	-0.58545	0.0417432	yes	GDP-fucose protein O-fucosyltransferase;O-fucosyltransferase, plant
Zm00001d023658	28.0234	22.5377	-0.314288	0.245498	no	29.5827	20.2252	-0.548599	0.0173381	yes	NO
Zm00001d023694	13.1397	17.5927	0.421048	0.205561	no	27.2831	13.7937	-0.983992	0.00181125	yes	NO
Zm00001d023736	65.0008	46.2251	-0.491781	0.0268267	yes	41.2936	15.3581	-1.42692	0.00181125	yes	Transcription factor, K-box;Transcription factor, MADS-box;Transcription factor, K-box;Transcription factor, MADS-box;Transcription factor, K-box;Transcription factor, MADS-box
Zm00001d023781	0.660669	1.57969	1.25764	0.0327384	yes	0.762381	2.13392	1.48492	0.00987143	yes	Pumilio RNA-binding repeat;Armadillo-type fold
Zm00001d023918	17.6503	13.0721	-0.433209	0.146326	no	6.72719	15.1422	1.1705	0.00181125	yes	Metallophosphoesterase domain;Purple acid phosphatase-like, N-terminal;Iron/zinc purple acid phosphatase-like C-terminal domain
Zm00001d023984	0.572235	1.47679	1.36778	0.0479827	yes	1.37159	2.3305	0.764793	0.182292	no	Lipase, GDSL
Zm00001d023994	232.161	127.983	-0.859179	0.00181125	yes	696.577	422.87	-0.720069	0.0180486	yes	Glycoside hydrolase, family 1;Glycoside hydrolase, superfamily;Glycoside hydrolase, family 1, active site;Glycoside hydrolase, family 1;Glycoside hydrolase, superfamily;Glycoside hydrolase, family 1, active site;Glycoside hydrolase, family 1;Glycoside hydrolase, superfamily;Glycoside hydrolase, family 1;Glycoside hydrolase, superfamily;Glycoside hydrolase, family 1, active site
Zm00001d024037	0.494235	1.91008	1.95036	0.00888312	yes	2.01749	5.08244	1.33296	0.00451814	yes	Glycoside hydrolase, family 1;Glycoside hydrolase, superfamily;Glycoside hydrolase, family 1, active site;Glycoside hydrolase, family 1;Glycoside hydrolase, superfamily;Glycoside hydrolase, family 1, active site
Zm00001d024071	3.17347	1.66056	-0.934389	0.0683402	no	2.58326	5.15384	0.996457	0.0173381	yes	NO;Glycoside hydrolase, family 16;Concanavalin A-like lectin/glucanases superfamily;Xyloglucan endo-transglycosylase, C-terminal;Glycoside hydrolase, family 16;Concanavalin A-like lectin/glucanases superfamily;Xyloglucan endo-transglycosylase, C-terminal;Xyloglucan endotransglucosylase/hydrolase
Zm00001d024291	2.0639	1.99091	-0.0519407	0.954219	no	2.96787	1.41007	-1.07366	0.00181125	yes	Serine-threonine/tyrosine-protein kinase catalytic domain;Protein kinase, catalytic domain;Protein kinase-like domain;Malectin
Zm00001d024382	1.00593	3.12538	1.63551	0.00569077	yes	1.85773	1.08907	-0.770446	0.234951	no	Glycoside hydrolase, family 16;Concanavalin A-like lectin/glucanases superfamily;Xyloglucan endo-transglycosylase, C-terminal;Glycoside hydrolase, family 16;Beta-glucanase;Concanavalin A-like lectin/glucanases superfamily;Xyloglucan endo-transglycosylase, C-terminal;Xyloglucan endotransglucosylase/hydrolase
Zm00001d024386	1.15936	24.7579	4.41648	0.00181125	yes	4.8803	8.577	0.813503	0.0157765	yes	Glycoside hydrolase, family 16;Beta-glucanase;Concanavalin A-like lectin/glucanases superfamily;Xyloglucan endo-transglycosylase, C-terminal
Zm00001d024546	8.07538	13.6021	0.752232	0.00181125	yes	6.54342	10.5339	0.686923	0.0125648	yes	NO
Zm00001d024734	1.01638	3.58831	1.81986	0.00181125	yes	2.995	2.91664	-0.0382509	0.971144	no	Haem peroxidase, plant/fungal/bacterial;Plant peroxidase;Haem peroxidase;Peroxidases heam-ligand binding site;Peroxidase, active site;Haem peroxidase, plant/fungal/bacterial;Plant peroxidase;Haem peroxidase;Peroxidases heam-ligand binding site
Zm00001d024763	0.640536	2.53228	1.98309	0.00181125	yes	0.555463	1.12893	1.02319	0.157701	no	Transferase
Zm00001d024832	29.1085	26.9752	-0.109811	0.798978	no	29.2948	20.4934	-0.515487	0.0210041	yes	Na+/H+ exchanger;Cation/H+ exchanger
Zm00001d024839	0.689202	1.81204	1.39461	0.0751937	no	1.18571	6.52719	2.46071	0.00181125	yes	Glutathione S-transferase, C-terminal;Glutathione S-transferase, N-terminal;Glutathione S-transferase, C-terminal-like;Thioredoxin-like fold;Glutathione S-transferase/chloride channel, C-terminal;Glutathione S-transferase, C-terminal;Glutathione S-transferase, C-terminal-like;Glutathione S-transferase/chloride channel, C-terminal;Glutathione S-transferase, C-terminal;Glutathione S-transferase, C-…
Zm00001d024913	1.25159	3.28354	1.39149	0.0441791	yes	1.55159	1.27499	-0.28326	0.843557	no	NO
Zm00001d025002	4.96712	3.97287	-0.322226	0.380538	no	2.01063	4.16399	1.05032	0.00181125	yes	Leucine-rich repeat;Protein kinase, catalytic domain;Serine/threonine-protein kinase, active site;Protein kinase-like domain;Protein kinase, ATP binding site
Zm00001d025059	0.660793	2.4357	1.88206	0.0202631	yes	0.714251	1.97108	1.46448	0.0690443	no	Germin;Cupin 1;RmlC-like cupin domain;Germin, manganese binding site
Zm00001d025081	1.62919	0.431474	-1.91681	0.0327384	yes	0.227177	0.24968	0.136264	1	no	Rhodanese-like domain
Zm00001d025195	6.64276	6.44473	-0.0436625	0.95601	no	8.83148	4.32161	-1.03109	0.00181125	yes	Peptidase S10, serine carboxypeptidase
Zm00001d025241	112.921	113.205	0.00363035	0.994478	no	89.552	128.158	0.517128	0.022262	yes	Heavy metal-associated domain, HMA
Zm00001d025278	71.3097	76.4523	0.100461	0.842996	no	82.5507	47.1967	-0.806594	0.00181125	yes	RNA recognition motif domain;RNA recognition motif 2;RNA recognition motif 2
Zm00001d025401	3.68707	7.23004	0.971529	0.036552	yes	4.56457	5.79115	0.343369	0.624241	no	ABA/WDS induced protein
Zm00001d025416	0.459517	0.114216	-2.00835	1	no	1.17244	0.165751	-2.82243	0.02934	yes	Pyrophosphate-energised proton pump;Mg2+ transporter protein, CorA-like/Zinc transport protein ZntB
Zm00001d025474	5.4771	5.83003	0.0900904	0.886287	no	8.31387	4.83429	-0.782215	0.00326291	yes	Chloride channel ClC-plant;Chloride channel, voltage gated;Cystathionine beta-synthase, core;Chloride channel, core;Chloride channel ClC-plant;Chloride channel, voltage gated;Cystathionine beta-synthase, core;Chloride channel, core;Chloride channel ClC-plant;Chloride channel, voltage gated;Cystathionine beta-synthase, core;Chloride channel, core
Zm00001d025547	1.38471	0	#NAME?	0.00181125	yes	0.137254	0.93361	2.76597	0.0268267	yes	Xyloglucan fucosyltransferase
Zm00001d025753	3.8875	2.66713	-0.543555	0.4098	no	2.04337	7.16028	1.80906	0.00181125	yes	Chitin-binding, type 1;Glycoside hydrolase, family 19, catalytic;Chitin-binding, type 1, conserved site;Lysozyme-like domain;Chitin-binding, type 1;Glycoside hydrolase, family 19, catalytic;Glycoside hydrolase, family 19;Chitin-binding, type 1, conserved site;Lysozyme-like domain
Zm00001d025762	12.9728	21.4819	0.727633	0.0316566	yes	13.3219	13.6955	0.0399037	0.964872	no	NO
Zm00001d025799	4.18275	6.73519	0.687268	0.036552	yes	4.84206	4.82806	-0.00417572	0.995304	no	Serine-threonine/tyrosine-protein kinase catalytic domain;Protein kinase, catalytic domain;Serine/threonine-protein kinase, active site;Protein kinase-like domain;Protein kinase, ATP binding site;Serine-threonine/tyrosine-protein kinase catalytic domain;Protein kinase, catalytic domain;Protein kinase-like domain;Protein kinase, ATP binding site
Zm00001d025846	0.844036	1.80377	1.09563	0.0441791	yes	1.98378	1.8727	-0.083137	0.936945	no	Glycoside hydrolase, family 1;Glycoside hydrolase, superfamily;Glycoside hydrolase, family 1, active site;Glycoside hydrolase, family 1;Glycoside hydrolase, superfamily
Zm00001d025860	3.42203	4.6771	0.450763	0.314917	no	6.17948	9.61109	0.637213	0.024915	yes	NO
Zm00001d025868	3.76266	3.47256	-0.115753	0.906579	no	8.05905	4.29581	-0.90768	0.0107864	yes	NO
Zm00001d025873	20.8239	8.4366	-1.30351	0.00181125	yes	5.57955	7.86873	0.495983	0.376308	no	Knottin;Gamma thionin;Gamma Purothionin
Zm00001d025887	9.91693	11.0733	0.159123	0.707822	no	12.2691	8.55897	-0.519518	0.0494331	yes	Oligopeptide transporter OPT superfamily
Zm00001d025896	0.574325	2.58056	2.16774	0.0149847	yes	0.787306	1.45461	0.885638	0.393383	no	Transcription factor, TCP;Transcription factor TCP subgroup
Zm00001d026010	32.8494	11.8977	-1.46519	0.00181125	yes	26.5569	15.7473	-0.75398	0.00181125	yes	NO
Zm00001d026012	2.47528	4.54963	0.878157	0.122648	no	6.7646	2.34132	-1.53068	0.00181125	yes	NO
Zm00001d026046	26.9025	27.3152	0.0219623	0.969364	no	18.9427	12.1345	-0.64253	0.006796	yes	Myc-type, basic helix-loop-helix (bHLH) domain
Zm00001d026147	1.98254	1.02079	-0.957664	0.0461284	yes	2.25071	1.59331	-0.498349	0.345365	no	Myc-type, basic helix-loop-helix (bHLH) domain;Transcription factor MYC/MYB N-terminal;Transcription factor MYC/MYB N-terminal;Myc-type, basic helix-loop-helix (bHLH) domain;Transcription factor MYC/MYB N-terminal
Zm00001d026156	6.08839	3.48615	-0.804426	0.0157765	yes	5.08446	12.874	1.34029	0.00181125	yes	Sugar phosphate transporter;Major facilitator superfamily;Major facilitator superfamily domain, general substrate transporter;Major facilitator superfamily domain;Major facilitator superfamily;Major facilitator superfamily domain, general substrate transporter;Major facilitator superfamily domain
Zm00001d026164	10.1691	9.44579	-0.106448	0.958977	no	0.31153	18.3934	5.88367	0.00181125	yes	NO
Zm00001d026223	43.6873	49.8048	0.18907	0.660366	no	103.178	55.3959	-0.897288	0.00181125	yes	NO
Zm00001d026333	9.36547	8.52625	-0.135441	0.800148	no	8.83966	5.32787	-0.730433	0.0116693	yes	Bromodomain;NET domain
Zm00001d026368	29.3208	26.7281	-0.133569	0.784345	no	38.0969	22.7369	-0.74464	0.00181125	yes	NO
Zm00001d026395	3.14585	0.255572	-3.62165	0.00181125	yes	0.679863	1.21467	0.837249	0.369759	no	NO
Zm00001d026398	3.60927	5.54926	0.620588	0.128173	no	4.70821	2.65459	-0.826688	0.0327384	yes	Basic-leucine zipper domain;DOG1 domain;Basic-leucine zipper domain;DOG1 domain;Basic-leucine zipper domain;DOG1 domain;Basic-leucine zipper domain;DOG1 domain
Zm00001d026445	26.6596	24.3228	-0.132343	0.740978	no	28.7922	19.8477	-0.536712	0.0107864	yes	NO
Zm00001d026452	131.917	113.875	-0.212182	0.533465	no	104.747	65.2427	-0.683013	0.00181125	yes	NO
Zm00001d026457	5.24531	7.195	0.455967	0.541301	no	11.4712	5.62401	-1.02835	0.0299091	yes	NO
Zm00001d026487	43.0027	47.6391	0.147719	0.702232	no	43.5154	29.969	-0.538053	0.00786573	yes	NO
Zm00001d026500	6.38233	6.14112	-0.05558	0.957997	no	10.8803	5.91395	-0.879521	0.0180486	yes	NO
Zm00001d026559	18.935	24.0933	0.347577	0.258353	no	27.722	16.4309	-0.754614	0.00181125	yes	Phosphatidylinositol 3-/4-kinase, catalytic domain
Zm00001d026586	14.0949	13.735	-0.0373189	0.951523	no	13.2522	19.0783	0.525701	0.0202631	yes	Amine oxidase;Flavin amine oxidase;Amine oxidase
Zm00001d026599	6.87691	12.805	0.896879	0.00326291	yes	15.8436	36.8077	1.21611	0.00181125	yes	Chlorophyll A-B binding protein;Chlorophyll a/b binding protein domain;Chlorophyll A-B binding protein;Chlorophyll a/b binding protein domain;Chlorophyll A-B binding protein;Chlorophyll a/b binding protein domain
Zm00001d026603	5.12314	5.2605	0.0381697	0.95829	no	4.21227	7.84041	0.896331	0.00181125	yes	CobN/magnesium chelatase;Magnesium-chelatase, subunit H;Magnesium chelatase, subunit H, N-terminal
Zm00001d026632	29.091	43.6011	0.583791	0.0401461	yes	59.6886	19.4384	-1.61855	0.00181125	yes	Domain of unknown function DUF3700
Zm00001d026692	1.19291	1.70396	0.514397	0.456049	no	0.984673	1.90352	0.950953	0.0386455	yes	Signal recognition particle, SRP9 subunit;Signal recognition particle, SRP9/SRP14 subunit
Zm00001d026915	0.0226126	1.42218	5.97483	0.468694	no	0	0.880183	inf	0.00181125	yes	NO
Zm00001d027022	2.73115	0.938317	-1.54136	0.0601334	no	2.03277	5.40101	1.40978	0.0134161	yes	NO
Zm00001d027184	0.587255	0	#NAME?	0.00181125	yes	0.283937	0	#NAME?	1	no	NO
Zm00001d027330	2.03688	13.6708	2.74666	0.00181125	yes	4.7423	7.53495	0.668012	0.127945	no	NO
Zm00001d027346	5.54977	5.36713	-0.0482773	0.96254	no	6.0085	10.402	0.791781	0.0360468	yes	Plastocyanin-like;Cupredoxin
Zm00001d027387	25.3458	29.1761	0.203038	0.549537	no	25.5105	16.7497	-0.606959	0.00569077	yes	Protease-associated domain, PA;Peptidase S8/S53 domain;Proteinase inhibitor I9;Peptidase S8, subtilisin-related;Peptidase S8, subtilisin, Asp-active site
Zm00001d027423	0.281001	0.782238	1.47703	0.137262	no	0.314177	1.06604	1.76262	0.0470317	yes	Oxoglutarate/iron-dependent dioxygenase;Non-haem dioxygenase N-terminal domain
Zm00001d027428	0.612307	0	#NAME?	0.00181125	yes	0.0823254	0.351688	2.09489	1	no	Nonaspanin (TM9SF)
Zm00001d027524	77.1535	86.2897	0.161456	0.657831	no	136.524	68.1953	-1.00141	0.00181125	yes	Glycoside hydrolase, family 19, catalytic;Glycoside hydrolase, family 19;Lysozyme-like domain;Glycoside hydrolase, family 19, catalytic;Glycoside hydrolase, family 19;Lysozyme-like domain;Glycoside hydrolase, family 19, catalytic;Glycoside hydrolase, family 19;Lysozyme-like domain;Glycoside hydrolase, family 19, catalytic;Lysozyme-like domain
Zm00001d027539	102.123	61.926	-0.721686	0.00181125	yes	54.3841	59.0473	0.118686	0.775252	no	Glutathione S-transferase, C-terminal;Glutathione S-transferase, N-terminal;Glutathione S-transferase, C-terminal-like;Thioredoxin-like fold;Glutathione S-transferase/chloride channel, C-terminal;Glutathione S-transferase, N-terminal;Thioredoxin-like fold
Zm00001d027540	79.1147	48.3173	-0.711405	0.00181125	yes	44.9497	52.3973	0.221181	0.489965	no	Glutathione S-transferase, C-terminal;Glutathione S-transferase, N-terminal;Glutathione S-transferase, C-terminal-like;Thioredoxin-like fold;Glutathione S-transferase/chloride channel, C-terminal
Zm00001d027541	53.7906	28.052	-0.939249	0.00181125	yes	39.8648	44.4003	0.155454	0.708032	no	Glutathione S-transferase, C-terminal;Glutathione S-transferase, N-terminal;Glutathione S-transferase, C-terminal-like;Thioredoxin-like fold;Glutathione S-transferase/chloride channel, C-terminal
Zm00001d027551	4.72845	8.84766	0.903928	0.00181125	yes	3.92262	4.305	0.134194	0.843845	no	SET domain
Zm00001d027649	0.369045	0.515752	0.482881	1	no	1.25105	0.386008	-1.69644	0.00888312	yes	Zinc finger, CHY-type;Zinc finger, CTCHY-type;Zinc finger, RING-type;Zinc finger, CHY-type;Zinc finger, CTCHY-type;Zinc finger, RING-type;Zinc finger, CHY-type;Zinc finger, CTCHY-type;Zinc finger, CHY-type;Zinc finger, RING-type;Zinc finger, CHY-type;Zinc finger, CTCHY-type;Zinc finger, CHY-type;Zinc finger, CHY-type
Zm00001d027656	2.6591	2.98801	0.168245	0.821141	no	2.77022	4.62608	0.73979	0.0461284	yes	Pheophorbide a oxygenase;Rieske [2Fe-2S] iron-sulphur domain
Zm00001d027679	1.30455	1.13938	-0.195312	0.881071	no	0.270171	1.05793	1.9693	0.0461284	yes	Lateral organ boundaries, LOB
Zm00001d027760	127.33	137.169	0.107384	0.79979	no	114.466	158.111	0.46602	0.0376027	yes	Histone H2A;Histone core;Histone-fold
Zm00001d027802	0.566796	1.87404	1.72525	0.00181125	yes	2.14917	2.28647	0.0893399	0.918106	no	Homeodomain;POX;Homeobox KN domain;Homeodomain-like;Homeodomain;POX;Homeobox KN domain;Homeodomain-like;Homeodomain;POX;Homeobox KN domain;Homeodomain-like;Homeodomain;POX;Homeobox KN domain;Homeodomain-like;POX;POX;Homeobox KN domain;Homeodomain-like;Homeodomain;POX;Homeobox KN domain;Homeodomain-like
Zm00001d027812	74.3623	108.93	0.550754	0.00987143	yes	66.9022	91.2664	0.44803	0.0470317	yes	Plant lipid transfer protein/Par allergen;Bifunctional inhibitor/plant lipid transfer protein/seed storage helical domain;Plant lipid transfer protein/Par allergen;Bifunctional inhibitor/plant lipid transfer protein/seed storage helical domain;Plant lipid transfer protein/Par allergen;Bifunctional inhibitor/plant lipid transfer protein/seed storage helical domain
Zm00001d027816	2.12558	3.94642	0.89269	0.0452262	yes	2.81787	2.45785	-0.197208	0.819989	no	NO;Protein of unknown function DUF620
Zm00001d027904	54.391	93.2978	0.778476	0.00181125	yes	81.2099	92.9577	0.194918	0.549078	no	Very-long-chain 3-ketoacyl-CoA synthase;FAE1/Type III polyketide synthase-like protein;3-Oxoacyl-[acyl-carrier-protein (ACP)] synthase III C-terminal;Thiolase-like
Zm00001d027934	32.9901	31.0521	-0.087342	0.855304	no	40.6997	27.3801	-0.57189	0.006796	yes	Leucine-rich repeat;Protein kinase, catalytic domain;Protein kinase-like domain;Leucine-rich repeat-containing N-terminal, type 2;Protein kinase, ATP binding site;Serine-threonine/tyrosine-protein kinase catalytic domain;Protein kinase, catalytic domain;Protein kinase-like domain
Zm00001d027938	0.344309	0.985547	1.51722	0.0321919	yes	0.350623	0.47042	0.424028	1	no	Glycosyl transferase, family 8
Zm00001d028007	1.93622	2.68712	0.472819	0.312694	no	2.0058	1.01811	-0.978277	0.024915	yes	NO
Zm00001d028056	1.45614	1.54511	0.0855541	0.944878	no	2.41921	1.08179	-1.16111	0.0173381	yes	BTB/POZ-like;BTB/POZ fold;BTB/POZ;NPH3 domain;NPH3 domain
Zm00001d028094	9.10902	13.1484	0.529525	0.0566749	no	14.7132	7.60122	-0.952811	0.00181125	yes	NO
Zm00001d028129	123.547	142.748	0.208412	0.557184	no	169.479	77.66	-1.12586	0.00181125	yes	Homeodomain;Helix-turn-helix motif;Homeodomain-like;Homeobox, conserved site
Zm00001d028162	4.04516	2.68421	-0.591698	0.110121	no	4.07602	1.81893	-1.16407	0.00181125	yes	STAS domain;Sulphate anion transporter;Sulphate transporter;Sulphate anion transporter, conserved site
Zm00001d028164	17.9127	14.2812	-0.326866	0.223233	no	19.2973	13.4234	-0.523657	0.0157765	yes	STAS domain;Sulphate anion transporter;Sulphate transporter;Sulphate anion transporter, conserved site;STAS domain;Sulphate anion transporter;Sulphate transporter
Zm00001d028168	0.51717	1.17384	1.18252	0.033301	yes	0.487895	0.838844	0.781832	0.252313	no	NO
Zm00001d028180	7.36839	8.43122	0.194394	0.684388	no	3.80429	8.90081	1.22631	0.00181125	yes	Myo-inositol-1-phosphate synthase
Zm00001d028219	0.136926	0.953063	2.79917	0.0210041	yes	0.142816	0.47895	1.74572	1	no	NO
Zm00001d028241	0.251882	1.14019	2.17846	0.006796	yes	0.690332	0.959102	0.474393	0.576186	no	Very-long-chain 3-ketoacyl-CoA synthase;FAE1/Type III polyketide synthase-like protein;3-Oxoacyl-[acyl-carrier-protein (ACP)] synthase III C-terminal;Thiolase-like;FAE1/Type III polyketide synthase-like protein;Thiolase-like
Zm00001d028249	3.56636	0.848012	-2.0723	0.00181125	yes	2.05953	2.18476	0.0851543	0.944723	no	Caleosin
Zm00001d028260	16.1334	6.6236	-1.28437	0.00181125	yes	4.85603	4.99566	0.0408972	0.970852	no	Glutamine synthetase, catalytic domain;Glutamine synthetase, beta-Grasp;Glutamine synthetase, N-terminal conserved site;Glutamine synthetase, glycine-rich site;Glutamine synthetase, catalytic domain;Glutamine synthetase, beta-Grasp;Glutamine synthetase, N-terminal conserved site;Glutamine synthetase, glycine-rich site;Glutamine synthetase, catalytic domain;Glutamine synthetase, beta-Grasp;Glutami…
Zm00001d028303	0.475309	1.581	1.7339	0.0299091	yes	1.2845	1.23925	-0.0517396	0.971131	no	NO
Zm00001d028304	3.23394	4.17989	0.37017	0.515362	no	5.49085	3.05972	-0.843629	0.0242807	yes	NO;Leucine zipper, homeobox-associated;Homeodomain;Homeodomain-like;Leucine zipper, homeobox-associated;Homeodomain;Homeodomain-like;Homeobox, conserved site;Leucine zipper, homeobox-associated;Homeodomain;Homeodomain-like;Homeobox, conserved site
Zm00001d028344	31.1567	38.4567	0.303691	0.309217	no	51.7524	26.6528	-0.957337	0.00181125	yes	Cation efflux protein
Zm00001d028355	2.32991	2.94461	0.337804	0.571594	no	2.83884	1.32788	-1.09618	0.006796	yes	Proton-dependent oligopeptide transporter family;Major facilitator superfamily domain, general substrate transporter;PTR2 family proton/oligopeptide symporter, conserved site
Zm00001d028367	20.5183	13.5658	-0.596935	0.0316566	yes	15.0547	32.3172	1.10209	0.00181125	yes	Metallophosphoesterase domain;Acid phosphatase, type 5;Metallophosphoesterase domain
Zm00001d028405	0.227521	2.54818	3.48539	0.00326291	yes	2.50798	6.01723	1.26257	0.00569077	yes	Pollen Ole e 1 allergen/extensin
Zm00001d028472	1.12196	1.64297	0.550286	0.306993	no	2.20246	1.08786	-1.01762	0.016544	yes	FAR1 DNA binding domain
Zm00001d028538	13.5477	16.6953	0.301399	0.30426	no	11.1405	16.1188	0.53293	0.0157765	yes	NO
Zm00001d028570	26.0601	28.3242	0.120191	0.773409	no	29.0727	21.0821	-0.463644	0.0446659	yes	Serine/threonine- / dual specificity protein kinase, catalytic domain;Protein kinase, catalytic domain;Serine/threonine-protein kinase, active site;Protein kinase-like domain;Protein kinase, ATP binding site;Serine/threonine- / dual specificity protein kinase, catalytic domain;Protein kinase, catalytic domain;Serine/threonine-protein kinase, active site;Protein kinase-like domain;Protein kinase, …
Zm00001d028574	8.02499	11.7718	0.552764	0.0605505	no	16.2328	8.0876	-1.00513	0.00181125	yes	NO
Zm00001d028599	0.0805866	1.16869	3.85821	0.0180486	yes	0.125937	0.250052	0.989531	1	no	Multicopper oxidase, copper-binding site;Multicopper oxidase, type 1;Cupredoxin;Multicopper oxidase, type 2;Multicopper oxidase, type 3;Laccase
Zm00001d028601	38.8775	59.2682	0.608321	0.0173381	yes	91.537	46.3681	-0.981223	0.00181125	yes	NO
Zm00001d028670	4.70067	2.64312	-0.830624	0.0830463	no	8.41326	4.3736	-0.943842	0.0125648	yes	NO
Zm00001d028680	0.356255	0.856233	1.26509	0.0709994	no	1.58085	2.99733	0.922975	0.0304955	yes	Ankyrin repeat;PGG domain;Ankyrin repeat;Ankyrin repeat-containing domain
Zm00001d028689	0.186379	0.668846	1.84344	0.0412313	yes	0.325316	0.567147	0.801878	0.349496	no	AAA+ ATPase domain;ABC transporter-like;ABC-2 type transporter;ABC transporter, conserved site
Zm00001d028693	4.2516	6.0379	0.506041	0.324162	no	4.89625	8.6376	0.818955	0.0242807	yes	Glutathione S-transferase, N-terminal;Glutathione S-transferase, C-terminal-like;Thioredoxin-like fold;Glutathione S-transferase/chloride channel, C-terminal;Glutathione S-transferase, N-terminal;Thioredoxin-like fold;Glutathione S-transferase, N-terminal;Glutathione S-transferase, C-terminal-like;Thioredoxin-like fold;Glutathione S-transferase/chloride channel, C-terminal;Glutathione S-transfera…
Zm00001d028750	63.3337	69.3145	0.130182	0.8409	no	99.2268	20.747	-2.25783	0.00181125	yes	Asparagine synthase;Class II glutamine amidotransferase domain;Asparagine synthase, glutamine-hydrolyzing;Glutamine amidotransferase type 2 domain
Zm00001d028751	0.526613	1.21464	1.20572	0.0427375	yes	0.559355	1.03713	0.890762	0.168174	no	PMR5 N-terminal domain;PC-Esterase
Zm00001d028766	12.8498	2.97083	-2.1128	0.00181125	yes	11.9631	2.07481	-2.52754	0.00181125	yes	Late embryogenesis abundant protein, LEA-14;Asparagine synthase
Zm00001d028770	17.6238	12.3526	-0.512707	0.0431818	yes	13.359	11.2937	-0.242296	0.513809	no	Serine-threonine/tyrosine-protein kinase catalytic domain;Protein kinase, catalytic domain;Protein kinase-like domain;Serine-threonine/tyrosine-protein kinase catalytic domain;Protein kinase, catalytic domain;Protein kinase-like domain;Serine-threonine/tyrosine-protein kinase catalytic domain;Protein kinase, catalytic domain;Protein kinase-like domain;Serine-threonine/tyrosine-protein kinase cata…
Zm00001d028815	1.09236	1.38436	0.341781	0.801624	no	1.17396	3.1953	1.44457	0.022262	yes	Bet v I domain;Bet v I type allergen;Bet v I domain;Bet v I type allergen
Zm00001d028820	18.347	31.4106	0.775704	0.00181125	yes	16.2088	33.5724	1.05049	0.00181125	yes	DnaJ domain
Zm00001d028922	1.87773	4.8618	1.3725	0.0396368	yes	2.10708	2.54848	0.274397	0.831751	no	NO
Zm00001d028930	0.325212	0.314221	-0.0495986	1	no	0.0934261	0.626226	2.74479	0.0461284	yes	SANT/Myb domain;Homeodomain-like;Myb domain
Zm00001d028947	10.7063	16.1874	0.596408	0.0149847	yes	5.8404	7.87373	0.430981	0.240132	no	NO
Zm00001d028974	64.7135	64.7078	-0.000128216	0.999671	no	91.5245	59.7643	-0.614875	0.00326291	yes	Ethylene insensitive 3-like protein, DNA-binding domain
Zm00001d029031	18.939	18.8778	-0.00467406	0.993627	no	24.6187	17.6218	-0.482388	0.0417432	yes	Cytochrome P450, E-class, group I;Cytochrome P450;Cytochrome P450, conserved site
Zm00001d029038	4.28775	1.57447	-1.44536	0.006796	yes	1.20132	1.00559	-0.256575	0.843133	no	Acid phosphatase (Class B)
Zm00001d029087	1.06138	2.38464	1.16782	0.00569077	yes	1.87466	0.754317	-1.31339	0.00181125	yes	Glycosyl transferase, family 1;Sucrose synthase;Glycosyl transferase, family 1;Sucrose synthase
Zm00001d029091	1.96078	3.38627	0.788272	0.085538	no	2.6911	1.28826	-1.06277	0.0236194	yes	Glycosyl transferase, family 1;Sucrose synthase;Glycosyl transferase, family 1;Sucrose synthase;Sucrose synthase, plant/cyanobacteria;Sucrose synthase
Zm00001d029096	9.33718	13.2806	0.508259	0.0441791	yes	8.66957	9.50126	0.132158	0.764594	no	Armadillo-type fold
Zm00001d029102	41.7617	55.9249	0.421311	0.109255	no	61.4937	37.3834	-0.718043	0.00451814	yes	Dormancyauxin associated
Zm00001d029151	1.94576	0.895329	-1.11984	0.0845289	no	0.92911	2.09328	1.17184	0.0422736	yes	NAD-dependent epimerase/dehydratase;UDP-glucose 4-epimerase;UDP-glucose 4-epimerase C-terminal domain;NAD-dependent epimerase/dehydratase;UDP-glucose 4-epimerase;UDP-glucose 4-epimerase C-terminal domain;NAD-dependent epimerase/dehydratase;UDP-glucose 4-epimerase;UDP-glucose 4-epimerase C-terminal domain;NAD-dependent epimerase/dehydratase;UDP-glucose 4-epimerase C-terminal domain;NAD-dependent e…
Zm00001d029170	251.363	281.857	0.16519	0.651677	no	231.158	349.861	0.597902	0.00181125	yes	Superoxide dismutase, copper/zinc binding domain;Superoxide dismutase, copper/zinc, binding site;Superoxide dismutase, copper/zinc binding domain;Superoxide dismutase, copper/zinc, binding site;Superoxide dismutase, copper/zinc binding domain;Superoxide dismutase, copper/zinc, binding site;Superoxide dismutase, copper/zinc binding domain;Superoxide dismutase, copper/zinc, binding site
Zm00001d029195	3.20414	6.18843	0.949637	0.006796	yes	14.9208	28.7821	0.947845	0.00181125	yes	Terpene synthase, N-terminal domain;Terpene synthase, metal-binding domain;Terpenoid cyclases/protein prenyltransferase alpha-alpha toroid;Terpenoid synthase
Zm00001d029215	19.7706	16.3222	-0.27652	0.399021	no	29.8258	18.3036	-0.704436	0.00181125	yes	Villin headpiece;Villin/Gelsolin;Gelsolin domain
Zm00001d029243	1.52999	3.03463	0.987996	0.0280885	yes	4.42746	6.22027	0.490498	0.194064	no	Cytochrome P450, E-class, group I;Cytochrome P450;Cytochrome P450, conserved site
Zm00001d029254	4.58692	7.91234	0.786578	0.016544	yes	3.10761	7.41477	1.25459	0.00181125	yes	Sugar/inositol transporter;General substrate transporter;Sugar transporter, conserved site;Major facilitator superfamily domain, general substrate transporter;Major facilitator superfamily domain
Zm00001d029274	0	0.957104	inf	0.00181125	yes	0	0.0410434	inf	1	no	Haem peroxidase, plant/fungal/bacterial;Plant peroxidase;Haem peroxidase;Peroxidases heam-ligand binding site;Peroxidase, active site
Zm00001d029290	0.240557	1.37707	2.51715	0.00326291	yes	0.396501	1.20568	1.60445	0.0427375	yes	Cytochrome P450, E-class, group I;Cytochrome P450
Zm00001d029359	1.74743	1.15091	-0.602466	0.40727	no	0.905834	4.20505	2.21481	0.00181125	yes	O-methyltransferase, family 2;Plant methyltransferase dimerisation;Caffeate O-methyltransferase (COMT) family
Zm00001d029371	1.8542	2.29226	0.305968	0.695609	no	2.899	1.14866	-1.3356	0.00451814	yes	NO
Zm00001d029377	1.39419	3.0456	1.1273	0.0370675	yes	1.90097	2.50691	0.399173	0.590189	no	Domain of unknown function DUF4057
Zm00001d029378	10.9358	15.1548	0.470705	0.0830463	no	7.23439	15.8668	1.13307	0.00181125	yes	NO
Zm00001d029387	0.312485	0.875458	1.48625	0.187904	no	1.84065	6.022	1.71003	0.00181125	yes	Peptidase C14, caspase catalytic
Zm00001d029424	3.41729	2.04698	-0.739357	0.226257	no	3.59323	1.38724	-1.37306	0.0202631	yes	NO
Zm00001d029432	2.30155	2.18966	-0.0718975	0.943446	no	3.85595	1.97381	-0.966105	0.018799	yes	Sodium/calcium exchanger membrane region;Calcium/proton exchanger CAX;Calcium/proton exchanger
Zm00001d029460	6.32123	7.1468	0.177093	0.820263	no	8.38665	13.775	0.715887	0.0431818	yes	SPX, N-terminal
Zm00001d029499	7.96888	13.5603	0.766935	0.00326291	yes	16.2764	7.97394	-1.02941	0.00181125	yes	NO;Heavy metal-associated domain, HMA;Heavy metal-associated domain, HMA;Heavy metal-associated domain, HMA;Heavy metal-associated domain, HMA
Zm00001d029525	45.5078	40.0186	-0.185441	0.60006	no	43.9444	23.27	-0.917209	0.00181125	yes	6-phosphogluconolactonase, DevB-type;Glucosamine/galactosamine-6-phosphate isomerase;6-phosphogluconolactonase, DevB-type;Glucosamine/galactosamine-6-phosphate isomerase;6-phosphogluconolactonase, DevB-type;Glucosamine/galactosamine-6-phosphate isomerase;6-phosphogluconolactonase, DevB-type;Glucosamine/galactosamine-6-phosphate isomerase
Zm00001d029526	0.157616	0.733233	2.21786	0.0280885	yes	0.198388	0.184486	-0.104814	1	no	Cytochrome P450, E-class, group I;Cytochrome P450;Cytochrome P450, conserved site;Cytochrome P450, E-class, group I;Cytochrome P450;Cytochrome P450, conserved site;Cytochrome P450
Zm00001d029529	12.6156	17.2839	0.454219	0.127412	no	17.9984	12.4912	-0.526952	0.0461284	yes	Protein of unknown function DUF1675
Zm00001d029577	2.32275	3.91361	0.752665	0.0427375	yes	1.30659	2.88789	1.14421	0.006796	yes	GH3 auxin-responsive promoter
Zm00001d029585	0.605899	0	#NAME?	0.00181125	yes	0.098744	0.350922	1.82938	1	no	Root cap
Zm00001d029604	1.38299	2.76542	0.999704	0.0927352	no	5.40395	9.10834	0.753174	0.0262298	yes	Haem peroxidase, plant/fungal/bacterial;Plant peroxidase;Haem peroxidase;Peroxidases heam-ligand binding site;Haem peroxidase, plant/fungal/bacterial;Plant peroxidase;Haem peroxidase;Peroxidases heam-ligand binding site;Peroxidase, active site
Zm00001d029636	2.99519	6.65565	1.15193	0.00181125	yes	12.166	19.3812	0.671801	0.00451814	yes	Oxoglutarate/iron-dependent dioxygenase;Non-haem dioxygenase N-terminal domain;Oxoglutarate/iron-dependent dioxygenase
Zm00001d029654	4.44928	3.507	-0.343334	0.487727	no	6.31745	1.69577	-1.89741	0.00181125	yes	Glycoside hydrolase, family 37;Six-hairpin glycosidase-like;Glycoside hydrolase, family 37, conserved site;Glycoside hydrolase, family 37;Six-hairpin glycosidase-like;Glycoside hydrolase, family 37, conserved site;Glycoside hydrolase, family 37;Six-hairpin glycosidase-like
Zm00001d029688	0.520083	0.593148	0.189649	0.888322	no	0.531732	1.43442	1.4317	0.00451814	yes	Cytochrome P450, E-class, group I;Cytochrome P450
Zm00001d029744	1.74698	2.22617	0.349699	0.667856	no	1.64497	4.8331	1.55488	0.00181125	yes	Oxoglutarate/iron-dependent dioxygenase;Non-haem dioxygenase N-terminal domain
Zm00001d029783	2.09861	3.70024	0.818186	0.0675044	no	4.39264	2.04902	-1.10015	0.00888312	yes	NO;PAC motif;Expansin, cellulose-binding-like domain
Zm00001d029801	18.7131	10.7998	-0.793049	0.00181125	yes	12.4112	14.9394	0.267485	0.535453	no	Glutathione S-transferase, C-terminal;Glutathione S-transferase, N-terminal;Glutathione S-transferase, C-terminal-like;Thioredoxin-like fold;Glutathione S-transferase/chloride channel, C-terminal;Glutathione S-transferase, C-terminal;Glutathione S-transferase, C-terminal-like;Glutathione S-transferase/chloride channel, C-terminal;Glutathione S-transferase, C-terminal;Glutathione S-transferase, C-…
Zm00001d029814	7.99377	12.4849	0.643233	0.0386455	yes	15.9225	19.8545	0.3184	0.358747	no	Glycoside hydrolase, family 16;Concanavalin A-like lectin/glucanases superfamily;Xyloglucan endo-transglycosylase, C-terminal;Xyloglucan endotransglucosylase/hydrolase;Glycoside hydrolase, family 16;Concanavalin A-like lectin/glucanases superfamily;Xyloglucan endo-transglycosylase, C-terminal;Glycoside hydrolase, family 16;Concanavalin A-like lectin/glucanases superfamily
Zm00001d029913	6.1095	18.7416	1.61712	0.00181125	yes	8.76226	15.9075	0.860329	0.00181125	yes	Major pollen allergen Lol pI;Expansin/pollen allergen, DPBB domain;Expansin, cellulose-binding-like domain;Expansin/Lol pI;Barwin-related endoglucanase
Zm00001d029922	20.0639	26.4983	0.401297	0.263212	no	23.912	13.7838	-0.794762	0.00326291	yes	Flavin monooxygenase-like
Zm00001d030037	1.37436	0.771893	-0.83229	0.204832	no	1.9881	0.739188	-1.42738	0.00888312	yes	DNA polymerase III, clamp loader complex, gamma/delta/delta subunit, C-terminal
Zm00001d030086	1.42514	3.6029	1.33805	0.0116693	yes	2.34926	1.40006	-0.746718	0.22032	no	NO
Zm00001d030105	8.1234	3.00235	-1.43599	0.00181125	yes	17.3174	5.09416	-1.76531	0.00181125	yes	NO
Zm00001d030106	5.18241	4.9579	-0.0638936	0.935496	no	7.18569	3.64814	-0.977967	0.00181125	yes	NO
Zm00001d030110	69.816	65.8135	-0.0851732	0.858658	no	74.7118	53.4861	-0.482172	0.036552	yes	Poly(ADP-ribose) polymerase, catalytic domain;RST domain of plant C-terminal;Poly(ADP-ribose) polymerase, catalytic domain;RST domain of plant C-terminal;RST domain of plant C-terminal
Zm00001d030285	5.6476	7.45163	0.399919	0.2182	no	9.79429	5.16917	-0.922008	0.00181125	yes	Galactose mutarotase-like domain;Glycosyl hydrolase family 38, C-terminal
Zm00001d030314	2.80084	9.66357	1.7867	0.00181125	yes	9.59438	25.8612	1.43052	0.00181125	yes	NO
Zm00001d030317	14.2213	7.82227	-0.862395	0.0134161	yes	9.41316	11.0344	0.229259	0.662659	no	Alpha crystallin/Hsp20 domain;HSP20-like chaperone
Zm00001d030345	33.7741	22.2027	-0.605181	0.0149847	yes	23.5152	23.4164	-0.00607365	0.992713	no	Alpha crystallin/Hsp20 domain;HSP20-like chaperone
Zm00001d030346	63.1208	36.5973	-0.786376	0.00181125	yes	37.7049	46.2749	0.295476	0.327139	no	Alpha crystallin/Hsp20 domain;HSP20-like chaperone
Zm00001d030361	16.964	10.1548	-0.74031	0.00326291	yes	14.0562	17.2165	0.292587	0.416001	no	Glycoside hydrolase, family 17;Glycoside hydrolase, superfamily;Glycoside hydrolase, family 17;Glycoside hydrolase, superfamily
Zm00001d030530	20.09	34.3348	0.773196	0.018799	yes	22.9319	21.3546	-0.102809	0.893052	no	NO
Zm00001d030532	1.53615	3.28532	1.09671	0.0299091	yes	2.51772	4.19558	0.736754	0.0960979	no	Leucine zipper, homeobox-associated;Homeodomain;Homeodomain-like;Homeobox, conserved site;Leucine zipper, homeobox-associated;Homeodomain;Homeodomain-like;Homeobox, conserved site
Zm00001d030550	4.09262	3.29487	-0.312803	0.649833	no	3.82079	1.75084	-1.12582	0.022262	yes	NO
Zm00001d030656	44.5354	38.5235	-0.209215	0.49653	no	52.924	37.9459	-0.479978	0.0242807	yes	Bicarbonate transporter, C-terminal
Zm00001d030698	115.429	167.161	0.534234	0.00987143	yes	102.03	115.125	0.174212	0.649326	no	NO
Zm00001d030744	8.84073	10.0471	0.184536	0.716808	no	10.7931	6.58478	-0.7129	0.0229085	yes	Transcription factor GRAS
Zm00001d030851	18.6879	19.602	0.0688945	0.898	no	16.5635	11.421	-0.536315	0.0287266	yes	Cytochrome P450, E-class, group I;Cytochrome P450;Cytochrome P450, conserved site
Zm00001d030888	10.8953	16.752	0.620621	0.0280885	yes	19.7028	12.4215	-0.665563	0.0157765	yes	NB-ARC;Leucine-rich repeat;Disease resistance protein;Powdery mildew resistance protein, RPW8 domain;NB-ARC;Leucine-rich repeat;Disease resistance protein
Zm00001d030902	32.5346	32.4717	-0.00279268	0.995619	no	40.1782	22.7853	-0.818308	0.00181125	yes	NO
Zm00001d030995	10.7034	26.3604	1.3003	0.00181125	yes	8.80425	32.4219	1.8807	0.00181125	yes	NO;Basic-leucine zipper domain
Zm00001d031049	0.467743	0.328817	-0.508431	1	no	0.767928	0.20819	-1.88307	0.0280885	yes	Serine-threonine/tyrosine-protein kinase catalytic domain;Protein kinase, catalytic domain;Serine/threonine-protein kinase, active site;Protein kinase-like domain;Protein kinase, ATP binding site
Zm00001d031104	3.75965	2.35526	-0.674713	0.147037	no	6.22655	2.4899	-1.32235	0.00181125	yes	NO
Zm00001d031158	8.08758	10.8296	0.421196	0.468694	no	20.3948	44.3049	1.11926	0.00181125	yes	Thaumatin
Zm00001d031203	5.2478	7.1409	0.444391	0.309891	no	2.91184	11.6139	1.99586	0.00181125	yes	Epoxide hydrolase-like;Alpha/beta hydrolase fold-1
Zm00001d031257	0.0777467	0.36875	2.24579	1	no	0.191887	1.07644	2.48793	0.0489074	yes	Plastocyanin-like;Cupredoxin
Zm00001d031259	31.538	33.2255	0.075203	0.891912	no	47.7482	34.0546	-0.487597	0.0391532	yes	NO
Zm00001d031275	0.26958	5.80343	4.42812	0.00181125	yes	0.305399	1.82198	2.57674	0.00181125	yes	NO
Zm00001d031290	0.667439	2.83392	2.08609	0.0370675	yes	1.31214	0.95229	-0.462446	0.756597	no	Zinc finger, RING-type;Zinc finger, RING-CH-type
Zm00001d031344	51.4566	35.1102	-0.551465	0.0195388	yes	38.099	54.5443	0.517677	0.0299091	yes	NO
Zm00001d031428	0.702742	0.646654	-0.120002	0.942585	no	0.695912	2.8293	2.02347	0.00181125	yes	Glycosyl transferase, family 28, C-terminal;Diacylglycerol glucosyltransferase, N-terminal
Zm00001d031437	11.3357	15.9186	0.489833	0.0475117	yes	8.85869	10.2701	0.213281	0.564195	no	Protein kinase, catalytic domain;Protein kinase-like domain;Leucine-rich repeat-containing N-terminal, type 2;Protein kinase, catalytic domain;Protein kinase-like domain;Leucine-rich repeat-containing N-terminal, type 2
Zm00001d031441	7.00037	10.6878	0.610465	0.0316566	yes	11.9282	11.176	-0.0939714	0.868864	no	Myc-type, basic helix-loop-helix (bHLH) domain
Zm00001d031454	6.84305	10.2474	0.582543	0.022262	yes	6.41747	8.4693	0.40024	0.195504	no	Bromodomain;SANT/Myb domain
Zm00001d031518	14.224	21.4521	0.592791	0.00326291	yes	13.1106	16.7462	0.353101	0.206306	no	NO
Zm00001d031529	55.9521	69.6744	0.316438	0.393308	no	29.939	53.6574	0.841749	0.0180486	yes	Pumilio RNA-binding repeat;Armadillo-type fold;Pumilio RNA-binding repeat;Armadillo-type fold;Pumilio RNA-binding repeat;Armadillo-type fold;Pumilio RNA-binding repeat;Armadillo-type fold;Pumilio RNA-binding repeat;Armadillo-type fold;Pumilio RNA-binding repeat;Armadillo-type fold;Pumilio RNA-binding repeat;Armadillo-type fold;Pumilio RNA-binding repeat;Armadillo-type fold;Pumilio RNA-binding rep…
Zm00001d031620	2.7826	9.77069	1.81203	0.00181125	yes	14.9447	16.3183	0.126859	0.818433	no	Transcription factor, K-box;Transcription factor, MADS-box;Transcription factor, K-box
Zm00001d031636	28.5037	41.8359	0.553594	0.016544	yes	41.9077	40.7474	-0.0405072	0.94225	no	NO
Zm00001d031640	152.503	145.543	-0.0673879	0.893406	no	156.983	218.054	0.474077	0.0376027	yes	Ribosomal protein L7Ae/L30e/S12e/Gadd45;Ribosomal protein L7Ae conserved site;Ribosomal protein L7A/L8;Ribosomal protein L7Ae/L8/Nhp2 family;Ribosomal protein L7Ae/L30e/S12e/Gadd45;Ribosomal protein L7Ae conserved site;Ribosomal protein L7A/L8;Ribosomal protein L7Ae/L8/Nhp2 family;Ribosomal protein L7Ae/L30e/S12e/Gadd45;Ribosomal protein L7Ae conserved site;Ribosomal protein L7A/L8;Ribosomal prot…
Zm00001d031724	2.99403	4.86206	0.699479	0.0216279	yes	3.45203	3.14869	-0.132691	0.839665	no	AAA+ ATPase domain;ABC transporter-like;ABC-2 type transporter;Plant PDR ABC transporter associated;ABC transporter, conserved site
Zm00001d031727	9.91917	14.8439	0.581577	0.0406912	yes	16.0677	11.9124	-0.431706	0.164144	no	Alcohol dehydrogenase, zinc-type, conserved site;GroES-like;Alcohol dehydrogenase, C-terminal;Alcohol dehydrogenase GroES-like;Alcohol dehydrogenase, zinc-type, conserved site;GroES-like;Alcohol dehydrogenase, C-terminal;Alcohol dehydrogenase GroES-like
Zm00001d031790	7.29988	11.9661	0.713013	0.0180486	yes	10.8047	9.9153	-0.12393	0.834408	no	Basic-leucine zipper domain
Zm00001d031799	2.56452	3.06439	0.256911	0.606616	no	3.0945	4.92438	0.670237	0.0202631	yes	NO
Zm00001d031808	0.226907	1.03919	2.19529	0.0354576	yes	0.049299	0.604444	3.61598	0.0793971	no	NO
Zm00001d031809	21.5074	26.2387	0.286866	0.370012	no	21.7785	32.7552	0.588821	0.0125648	yes	Phosphoglycerate/bisphosphoglycerate mutase, active site;Histidine phosphatase superfamily, clade-1;Phosphoglycerate/bisphosphoglycerate mutase, active site;Histidine phosphatase superfamily, clade-1;Phosphoglycerate/bisphosphoglycerate mutase, active site;Histidine phosphatase superfamily, clade-1
Zm00001d031822	1.48174	4.19989	1.50306	0.0125648	yes	2.0045	3.50745	0.807177	0.236185	no	NO
Zm00001d031833	4.91727	9.21091	0.905485	0.016544	yes	4.59018	5.27011	0.199281	0.79851	no	Mitochondrial carrier protein;Mitochondrial substrate/solute carrier;Mitochondrial carrier domain
Zm00001d031875	0.97917	1.6761	0.775474	0.282411	no	0.444249	4.01482	3.1759	0.00181125	yes	Phosphate permease;General substrate transporter;Major facilitator superfamily domain, general substrate transporter;Major facilitator superfamily domain
Zm00001d031878	20.8659	21.9459	0.0728048	0.912646	no	30.9429	12.8088	-1.27247	0.00181125	yes	NO
Zm00001d031893	16.5334	25.4205	0.620615	0.00451814	yes	21.9426	30.4246	0.471504	0.0391532	yes	NO;Transferase
Zm00001d031909	1.58399	3.65648	1.20689	0.0116693	yes	1.15214	1.32526	0.20196	0.869696	no	BURP domain
Zm00001d031971	1.34112	0.171372	-2.96824	0.0310924	yes	0.646226	1.23029	0.92889	0.298628	no	Peptidase C1A, papain C-terminal;Cysteine peptidase, cysteine active site;Proteinase inhibitor I29, cathepsin propeptide;Cysteine peptidase, histidine active site;Cysteine peptidase, asparagine active site
Zm00001d032042	1.39817	1.20572	-0.213636	0.819291	no	1.62268	0.549076	-1.5633	0.00181125	yes	Cytochrome P450, E-class, group I;Cytochrome P450;Cytochrome P450, conserved site
Zm00001d032060	6.70359	7.25302	0.113647	0.842822	no	8.50091	5.61248	-0.598979	0.0287266	yes	NO
Zm00001d032072	15.4897	21.7268	0.488159	0.0391532	yes	15.8946	19.805	0.317328	0.281072	no	NO
Zm00001d032098	6.09757	12.3815	1.02188	0.00181125	yes	6.33566	10.2272	0.690837	0.0686718	no	Protein of unknown function DUF581
Zm00001d032120	0.952118	1.32998	0.482197	0.669883	no	2.48355	1.01888	-1.28542	0.0498833	yes	Tetraspanin
Zm00001d032292	7.26011	3.78203	-0.940833	0.0349298	yes	14.4855	11.4734	-0.336316	0.48151	no	Protein of unknown function DUF581
Zm00001d032298	3.45781	3.63069	0.0703831	0.939357	no	5.84908	2.19262	-1.41555	0.00181125	yes	Trehalose-phosphatase;HAD-superfamily hydrolase, subfamily IIB;HAD-like domain
Zm00001d032311	8.74449	8.73582	-0.00143176	0.997813	no	9.91342	5.42156	-0.870675	0.0116693	yes	Trehalose-phosphatase;Glycosyl transferase, family 20;HAD-superfamily hydrolase, subfamily IIB;HAD-like domain
Zm00001d032343	3.52813	3.68807	0.0639641	0.930417	no	3.14346	1.79769	-0.806205	0.0310924	yes	SET domain;SRA-YDG;SET domain;Pre-SET domain;PUA-like domain;Histone H3-K9 methyltransferase, plant
Zm00001d032379	49.7827	53.3297	0.0992957	0.828389	no	65.0599	43.8687	-0.568576	0.00888312	yes	Phosphatidic acid phosphatase type 2/haloperoxidase
Zm00001d032383	20.799	21.9752	0.0793598	0.878828	no	35.2068	49.8956	0.503059	0.0216279	yes	Domain of unknown function DUF250;Tpt phosphate/phosphoenolpyruvate translocator;Drug/metabolite transporter;Domain of unknown function DUF250;Drug/metabolite transporter
Zm00001d032386	31.3606	29.9121	-0.0682202	0.890968	no	32.3421	22.9947	-0.492114	0.0262298	yes	NO;Phosphofructokinase domain;Pyrophosphate-dependent phosphofructokinase PfpB;Phosphofructokinase;Phosphofructokinase domain;Pyrophosphate-dependent phosphofructokinase PfpB;Phosphofructokinase
Zm00001d032422	432.917	629.018	0.539011	0.151632	no	854.097	488.204	-0.806916	0.0287266	yes	NO;Dormancyauxin associated;Dormancyauxin associated
Zm00001d032440	22.1335	18.0327	-0.295619	0.305201	no	22.3564	14.2197	-0.652797	0.00326291	yes	Serine/threonine- / dual specificity protein kinase, catalytic domain;Protein kinase, catalytic domain;Protein kinase-like domain;Protein kinase, ATP binding site;Protein kinase, catalytic domain;Protein kinase-like domain;Protein kinase, ATP binding site
Zm00001d032450	1.88017	1.82623	-0.0419921	0.973589	no	2.24479	0.985039	-1.18833	0.0386455	yes	NO
Zm00001d032451	0.0461404	2.91674	5.98218	0.0461284	yes	0.0473511	1.73791	5.19781	0.0344322	yes	NO
Zm00001d032480	42.1076	28.7853	-0.548749	0.00888312	yes	39.683	39.429	-0.00926459	0.988646	no	Actin, conserved site;Actin-related protein;Actin/actin-like conserved site
Zm00001d032529	4.84037	5.9003	0.285672	0.520319	no	4.70373	7.39341	0.652436	0.0310924	yes	Mur ligase, C-terminal;Folylpolyglutamate synthetase;Mur ligase, central;Folylpolyglutamate synthetase, conserved site;Folylpolyglutamate synthase, eukaryota;Mur ligase, C-terminal;Folylpolyglutamate synthetase;Mur ligase, central;Folylpolyglutamate synthetase, conserved site;Folylpolyglutamate synthase, eukaryota;Mur ligase, C-terminal;Mur ligase, central
Zm00001d032550	20.2505	25.8281	0.350983	0.214292	no	26.578	18.45	-0.526612	0.0310924	yes	Zinc finger, RING-type
Zm00001d032552	11.2416	16.2363	0.530376	0.105074	no	24.3684	12.2445	-0.992879	0.00181125	yes	NO
Zm00001d032601	19.5418	29.2916	0.583928	0.00888312	yes	22.3414	24.1569	0.112718	0.798671	no	AAA+ ATPase domain;ABC transporter-like;IQ motif, EF-hand binding site;ABC-2 type transporter;ABC transporter, conserved site
Zm00001d032605	26.2119	23.3992	-0.163761	0.677932	no	28.6095	20.1654	-0.504612	0.0316566	yes	NO;Glycoside hydrolase, superfamily
Zm00001d032696	12.8509	22.4367	0.803986	0.00888312	yes	10.9106	10.4401	-0.0635899	0.943926	no	Domain of unknown function DUF640
Zm00001d032719	9.62501	16.8163	0.805004	0.00181125	yes	12.8837	22.8692	0.827853	0.00181125	yes	NO;Glucose-methanol-choline oxidoreductase, N-terminal;Glucose-methanol-choline oxidoreductase, C-terminal;Glucose-methanol-choline oxidoreductase, N-terminal;Glucose-methanol-choline oxidoreductase, C-terminal;Alcohol dehydrogenase, long-chain fatty;Glucose-methanol-choline oxidoreductase, N-terminal;Glucose-methanol-choline oxidoreductase, C-terminal;Alcohol dehydrogenase, long-chain fatty
Zm00001d032776	0.984342	7.27102	2.88493	0.00181125	yes	0.976301	2.26539	1.21436	0.00451814	yes	Translation Initiation factor eIF- 4e;Eukaryotic translation initiation factor 4E (eIF-4E), conserved site;Translation Initiation factor eIF- 4e-like domain;Translation Initiation factor eIF- 4e;Eukaryotic translation initiation factor 4E (eIF-4E), conserved site;Translation Initiation factor eIF- 4e-like domain;Cellulose synthase;Zinc finger, RING-type;Translation Initiation factor eIF- 4e;Eukar…
Zm00001d032810	31.3908	47.594	0.600437	0.0134161	yes	52.4799	36.7605	-0.513611	0.0327384	yes	Zinc finger, RING-type;Zinc finger, CHY-type;Zinc finger, CTCHY-type;Zinc finger, RING-type;Zinc finger, CHY-type;Zinc finger, CTCHY-type;Zinc finger, RING-type;Zinc finger, CHY-type;Zinc finger, CTCHY-type;Zinc finger, CHY-type
Zm00001d032822	9.50005	0.272566	-5.12326	0.006796	yes	3.18032	6.2255	0.969019	0.0759597	no	NO
Zm00001d032923	22.59	35.6448	0.658009	0.00451814	yes	20.4842	27.6776	0.434208	0.0827352	no	NO
Zm00001d032926	7.73948	6.04115	-0.357414	0.431078	no	10.3108	6.55771	-0.652893	0.0427375	yes	Chlorophyllase
Zm00001d032955	3.63499	6.80636	0.904931	0.00987143	yes	8.01062	6.64046	-0.27063	0.583784	no	Protein of unknown function DUF506, plant
Zm00001d032962	6.76504	5.82351	-0.216209	0.645946	no	6.00895	3.5962	-0.74064	0.0195388	yes	NO
Zm00001d032973	1.41768	3.11415	1.1353	0.0116693	yes	3.5439	4.54452	0.35879	0.455707	no	Phospholipid/glycerol acyltransferase
Zm00001d033044	62.0182	59.3916	-0.0624346	0.900429	no	66.325	119.752	0.852431	0.00181125	yes	Lipase, GDSL
Zm00001d033136	0.555348	1.09125	0.974512	0.244438	no	1.03731	3.4396	1.7294	0.00181125	yes	Chlorophyll A-B binding protein;Chlorophyll a/b binding protein domain;Chlorophyll A-B binding protein;Chlorophyll a/b binding protein domain
Zm00001d033139	14.03	10.3238	-0.442546	0.119541	no	12.3785	5.80982	-1.09127	0.00181125	yes	Cytochrome P450, E-class, group I;Cytochrome P450;Cytochrome P450, conserved site
Zm00001d033150	5.36494	8.55283	0.672841	0.1277	no	17.78	9.11692	-0.96364	0.00181125	yes	NO
Zm00001d033167	8.01734	10.1446	0.339515	0.299088	no	10.1433	5.68409	-0.835527	0.00181125	yes	ACT domain
Zm00001d033194	15.8942	14.3031	-0.152174	0.719074	no	18.6591	12.4964	-0.578371	0.0157765	yes	Protease-associated domain, PA;Peptidase S8/S53 domain;Proteinase inhibitor I9;Peptidase S8, subtilisin-related;Peptidase S8, subtilisin, Ser-active site
Zm00001d033211	42.1243	41.514	-0.021052	0.969081	no	40.3483	27.916	-0.531413	0.016544	yes	IQ motif, EF-hand binding site
Zm00001d033215	11.1591	12.3956	0.151614	0.754126	no	11.0342	7.26763	-0.602426	0.0396368	yes	NO
Zm00001d033279	0.241429	1.89171	2.97002	0.00987143	yes	0.74374	0.70615	-0.0748224	0.967224	no	Leucine-rich repeat
Zm00001d033316	0.389684	0.788987	1.0177	0.258353	no	0.205941	0.923124	2.16429	0.0446659	yes	NAF domain;Serine/threonine- / dual specificity protein kinase, catalytic domain;Protein kinase, catalytic domain;Serine/threonine-protein kinase, active site;Protein kinase-like domain;Protein kinase, ATP binding site;NAF/FISL domain
Zm00001d033421	56.6152	65.2587	0.204981	0.533946	no	43.7512	64.9701	0.570454	0.0125648	yes	NO
Zm00001d033447	7.63991	22.9268	1.58541	0.00181125	yes	10.9285	6.98381	-0.64601	0.0304955	yes	Cupin 1;RmlC-like cupin domain;Cupin 1;RmlC-like cupin domain
Zm00001d033522	38.3949	54.5908	0.507745	0.0202631	yes	55.7142	65.6439	0.236615	0.427767	no	NO
Zm00001d033552	9.10316	4.9229	-0.886859	0.00181125	yes	9.04773	3.72662	-1.27969	0.00181125	yes	Cation-transporting P-type ATPase, N-terminal;Cation-transporting P-type ATPase;H+ transporting P-type ATPase, subfamily IIIA;P-type ATPase, A domain;P-type ATPase, phosphorylation site;HAD-like domain
Zm00001d033605	213.982	182.811	-0.227141	0.496614	no	234.454	111.419	-1.0733	0.00181125	yes	NO;Cytokinin riboside 5'-monophosphate phosphoribohydrolase LOG
Zm00001d033625	4.57913	5.93464	0.374086	0.272575	no	6.33928	3.83412	-0.725423	0.00451814	yes	Natural resistance-associated macrophage protein
Zm00001d033652	15.2662	14.5228	-0.0720247	0.890501	no	19.7002	13.3328	-0.563232	0.016544	yes	Protein kinase, catalytic domain;Serine/threonine-protein kinase, active site;Protein kinase-like domain;Leucine-rich repeat-containing N-terminal, type 2;Protein kinase, ATP binding site
Zm00001d033681	36.2042	25.7246	-0.493007	0.0651034	no	23.183	35.4729	0.613652	0.016544	yes	NO
Zm00001d033747	20.1753	13.3778	-0.592754	0.016544	yes	10.404	12.6101	0.277446	0.469236	no	Glutamine synthetase, catalytic domain;Glutamine synthetase, beta-Grasp;Glutamine synthetase, N-terminal conserved site;Glutamine synthetase, glycine-rich site;Glutamine synthetase, catalytic domain;Glutamine synthetase, beta-Grasp;Glutamine synthetase, N-terminal conserved site;Glutamine synthetase, glycine-rich site;Glutamine synthetase, catalytic domain;Glutamine synthetase, beta-Grasp;Glutami…
Zm00001d033925	85.4812	99.8207	0.223731	0.470081	no	107.791	74.9848	-0.523564	0.0173381	yes	NO;Cystathionine beta-synthase, core;Cystathionine beta-synthase, core
Zm00001d033981	13.1513	6.78085	-0.955665	0.00181125	yes	12.9436	9.8405	-0.395437	0.191948	no	Sulphate adenylyltransferase;PUA-like domain;Sulphate adenylyltransferase catalytic domain;ATP-sulfurylase PUA-like domain
Zm00001d033989	5.53109	9.44262	0.771624	0.00451814	yes	9.16512	12.0926	0.399903	0.1929	no	Transferase
Zm00001d033995	14.407	15.4925	0.1048	0.838906	no	17.6365	11.7502	-0.585877	0.02934	yes	NO
Zm00001d034017	2.04453	2.41672	0.241284	0.735404	no	2.91343	8.71275	1.58041	0.00181125	yes	Glycoside hydrolase family 3 C-terminal domain;Glycoside hydrolase, family 3, N-terminal;Glycoside hydrolase, superfamily;Glycoside hydrolase, family 3, N-terminal;Glycoside hydrolase, superfamily;Glycoside hydrolase family 3 C-terminal domain;Glycoside hydrolase, family 3, N-terminal;Glycoside hydrolase, superfamily;Glycoside hydrolase family 3 C-terminal domain;Glycoside hydrolase, family 3, N-…
Zm00001d034040	9.18437	13.2997	0.534138	0.186681	no	8.91931	15.4668	0.794176	0.0195388	yes	NO
Zm00001d034045	6.19303	2.94165	-1.07402	0.006796	yes	3.1001	0.584055	-2.40814	0.00181125	yes	Transcription factor, K-box;Transcription factor, MADS-box;Transcription factor, K-box;Transcription factor, MADS-box;Transcription factor, K-box;Transcription factor, MADS-box;Transcription factor, K-box;Transcription factor, K-box
Zm00001d034118	0.576606	2.02611	1.81305	0.0262298	yes	0.83287	2.09791	1.33279	0.0804965	no	Cytochrome P450, E-class, group I;Cytochrome P450;Cytochrome P450, conserved site
Zm00001d034278	31.2599	27.921	-0.162965	0.667346	no	26.5547	17.7026	-0.585001	0.0116693	yes	NO
Zm00001d034356	2.20494	2.79078	0.339928	0.734091	no	3.79332	7.82276	1.04422	0.0299091	yes	Glutathione S-transferase, N-terminal;Glutathione S-transferase, C-terminal-like;Thioredoxin-like fold;Glutathione S-transferase/chloride channel, C-terminal
Zm00001d034382	0.409245	2.90393	2.82697	0.00181125	yes	4.11206	10.6193	1.36875	0.00181125	yes	Ribosome-inactivating protein
Zm00001d034388	3.00988	3.64638	0.276756	0.509115	no	3.56371	2.16496	-0.719044	0.018799	yes	CO dehydrogenase flavoprotein, C-terminal;[2Fe-2S]-binding;Molybdopterin dehydrogenase, FAD-binding;2Fe-2S ferredoxin-type domain;Aldehyde oxidase/xanthine dehydrogenase, a/b hammerhead;2Fe-2S ferredoxin, iron-sulphur binding site;Aldehyde oxidase/xanthine dehydrogenase, molybdopterin binding;FAD-binding, type 2;Aldehyde oxidase/xanthine dehydrogenase
Zm00001d034404	22.4475	27.0257	0.267779	0.457001	no	28.1492	19.3339	-0.541967	0.0441791	yes	Ubiquitin-conjugating enzyme, E2;Ubiquitin-conjugating enzyme/RWD-like;Ubiquitin-conjugating enzyme, active site
Zm00001d034421	11.9574	25.5584	1.0959	0.00181125	yes	9.91139	20.5573	1.05249	0.00181125	yes	Actin, conserved site;Actin-related protein;Adenylate kinase;Protein kinase-like domain;Actin/actin-like conserved site;Actin, conserved site;Actin-related protein;Actin/actin-like conserved site;Protein kinase-like domain;Actin, conserved site;Actin-related protein;Actin/actin-like conserved site
Zm00001d034463	0.191276	0.333422	0.801692	1	no	1.03424	2.24526	1.11831	0.016544	yes	AUX/IAA protein;Aux/IAA-ARF-dimerisation
Zm00001d034543	9.7146	12.6465	0.380515	0.435201	no	19.9496	32.054	0.684141	0.0149847	yes	Photosystem I PsaD
Zm00001d034564	0.712712	2.3854	1.74284	0.00181125	yes	1.55929	3.79447	1.28301	0.00181125	yes	Raffinose synthase;Glycoside hydrolase, superfamily;Raffinose synthase;Glycoside hydrolase, superfamily;Raffinose synthase;Glycoside hydrolase, superfamily
Zm00001d034601	4.15429	8.04459	0.953416	0.00786573	yes	9.83275	6.87376	-0.516496	0.1064	no	No apical meristem (NAM) protein
Zm00001d034621	31.7511	44.6675	0.49242	0.0149847	yes	41.5591	43.6481	0.0707537	0.883802	no	PMR5 N-terminal domain;PC-Esterase;PMR5 N-terminal domain;PC-Esterase
Zm00001d034635	7.39571	11.0333	0.577102	0.103771	no	5.93718	9.9406	0.743556	0.0262298	yes	Chalcone isomerase
Zm00001d034665	23.6574	24.8757	0.0724448	0.895278	no	30.0378	42.7782	0.510098	0.0280885	yes	NO
Zm00001d034673	6.96882	11.5964	0.73469	0.0202631	yes	16.3941	7.09863	-1.20756	0.00181125	yes	Proteinase inhibitor I12, Bowman-Birk
Zm00001d034710	23.4884	33.2617	0.501915	0.0484293	yes	25.4529	25.9921	0.0302436	0.962021	no	NO
Zm00001d034760	67.8794	100.557	0.566965	0.016544	yes	87.2385	92.9884	0.092086	0.847718	no	NO
Zm00001d034810	14.404	22.2583	0.627877	0.00451814	yes	12.5035	13.2413	0.0827101	0.875062	no	BEACH domain;Peptide chain release factor class I/class II
Zm00001d034842	16.4877	21.1504	0.359297	0.179761	no	15.7498	21.9033	0.475818	0.0441791	yes	Conserved oligomeric Golgi complex, subunit 2, N-terminal;COG complex component, COG2, C-terminal;Conserved oligomeric Golgi complex, subunit 2, N-terminal;COG complex component, COG2, C-terminal
Zm00001d034852	4.04819	7.00827	0.791783	0.0349298	yes	4.71583	6.97289	0.564244	0.164433	no	Protein of unknown function DUF2301
Zm00001d034863	3.55881	5.95317	0.742264	0.0255536	yes	4.70515	4.89714	0.0577012	0.941206	no	NO
Zm00001d034865	5.78843	6.16625	0.0912232	0.877041	no	12.5571	18.7066	0.575044	0.0116693	yes	NO;Pentatricopeptide repeat;Pentatricopeptide repeat
Zm00001d034891	22.6009	10.7325	-1.07439	0.00181125	yes	7.35863	9.74613	0.405392	0.368778	no	SANT/Myb domain;Homeodomain-like;SANT domain
Zm00001d034897	6.28357	11.3497	0.853	0.0134161	yes	14.0686	13.5822	-0.050759	0.945436	no	Ribosomal protein S30Ae/sigma 54 modulation protein
Zm00001d035028	0.478974	0.560519	0.226815	0.902227	no	1.08982	0.170251	-2.67836	0.0386455	yes	Glycolipid transfer protein domain
Zm00001d035178	0.263132	0.450434	0.775531	1	no	0.755615	0.188265	-2.00489	0.0316566	yes	Cytochrome P450, E-class, group I;Cytochrome P450;Cytochrome P450, conserved site
Zm00001d035214	1.23897	3.22487	1.3801	0.0107864	yes	4.17148	2.08278	-1.00205	0.0149847	yes	Ureide permease
Zm00001d035428	14.1642	9.06705	-0.643543	0.0354576	yes	8.7515	10.1426	0.21283	0.670823	no	NO
Zm00001d035560	0.466298	0.580255	0.315435	0.759999	no	0.654163	1.39983	1.09753	0.0406912	yes	NO
Zm00001d035657	45.3954	65.9059	0.537862	0.0134161	yes	48.9485	64.162	0.390454	0.107406	no	Ankyrin repeat;Zinc finger, RING-type;Ankyrin repeat-containing domain;Ankyrin repeat;Zinc finger, RING-type;Ankyrin repeat-containing domain;Ankyrin repeat;Zinc finger, RING-type;Ankyrin repeat-containing domain;Ankyrin repeat;Zinc finger, RING-type;Ankyrin repeat-containing domain;Ankyrin repeat;Ankyrin repeat-containing domain
Zm00001d035659	21.638	8.98345	-1.26822	0.00181125	yes	17.0409	18.2877	0.101878	0.871879	no	Metallothionein, family 15, plant
Zm00001d035662	254.52	145.391	-0.80784	0.00181125	yes	128.449	149.426	0.218241	0.507171	no	NO
Zm00001d035689	25.807	16.8377	-0.616071	0.006796	yes	20.1098	24.6521	0.293816	0.370446	no	Peptidase C1A, papain C-terminal;Cysteine peptidase, cysteine active site;Proteinase inhibitor I29, cathepsin propeptide;Cysteine peptidase, histidine active site;Cysteine peptidase, asparagine active site
Zm00001d035949	3.48875	3.76362	0.109411	0.887523	no	4.99859	2.23223	-1.16304	0.00326291	yes	Bulb-type lectin domain
Zm00001d036008	11.2557	16.1724	0.52288	0.0321919	yes	12.2976	11.3737	-0.112673	0.819214	no	Serine/threonine- / dual specificity protein kinase, catalytic domain;Protein kinase, catalytic domain;Serine/threonine-protein kinase, active site;Protein kinase-like domain;Protein kinase, ATP binding site
Zm00001d036176	1.47784	2.25421	0.609137	0.199539	no	1.13642	2.12523	0.903126	0.0498833	yes	NO
Zm00001d036366	0.590537	0	#NAME?	0.00181125	yes	0.150696	0.164337	0.125015	1	no	Chitin-binding, type 1;Glycoside hydrolase, family 19, catalytic;Glycoside hydrolase, family 19;Chitin-binding, type 1, conserved site;Lysozyme-like domain
Zm00001d036390	5.0027	8.05295	0.686812	0.0180486	yes	2.48868	4.91253	0.981083	0.0157765	yes	Zinc finger, FYVE-type;Zinc finger, FYVE/PHD-type;Zinc finger, FYVE-related
Zm00001d036522	1.69616	1.85813	0.131576	0.894749	no	2.87631	1.46167	-0.976597	0.0396368	yes	NO
Zm00001d036535	23.8112	35.0726	0.558704	0.0195388	yes	60.8306	82.6512	0.442238	0.0544982	no	Photosystem II PsbO, manganese-stabilising
Zm00001d036701	0.14023	0.434609	1.63193	1	no	0.218982	0.88706	2.01822	0.0116693	yes	NO
Zm00001d036711	4.79642	8.1817	0.770443	0.0268267	yes	3.32888	5.20418	0.644636	0.143541	no	Zinc finger, U1-type;Zinc finger, C2H2-like
Zm00001d036765	30.6102	30.8235	0.0100176	0.988163	no	29.6007	20.4639	-0.53255	0.0417432	yes	Zinc finger, RING-CH-type
Zm00001d036776	0.687315	1.16105	0.756382	0.30346	no	0.453638	1.31199	1.53214	0.024915	yes	NO
Zm00001d036840	0.358145	1.32325	1.88547	0.0210041	yes	0.478775	0.88984	0.894198	0.363604	no	NO
Zm00001d036965	7.47722	6.92396	-0.110906	0.879817	no	80.7027	34.7943	-1.21376	0.00181125	yes	Zinc/iron permease, fungal/plant;Zinc/iron permease;Zinc/iron permease, fungal/plant;Zinc/iron permease;Zinc/iron permease, fungal/plant;Zinc/iron permease
Zm00001d037018	45.979	55.1727	0.262979	0.460558	no	50.8638	72.8878	0.519037	0.0401461	yes	Protein of unknown function DUF538
Zm00001d037057	0.876825	2.44901	1.48184	0.00786573	yes	3.75511	4.683	0.318579	0.553383	no	Amino acid transporter, transmembrane
Zm00001d037085	21.3533	20.2764	-0.0746607	0.882986	no	20.7293	14.0194	-0.564249	0.0173381	yes	NO
Zm00001d037092	20.8018	18.8602	-0.141363	0.735693	no	28.4229	41.2332	0.536753	0.0173381	yes	Terpene synthase, N-terminal domain;Terpene synthase, metal-binding domain;Terpenoid cyclases/protein prenyltransferase alpha-alpha toroid;Terpenoid synthase;Terpene synthase, N-terminal domain;Terpenoid cyclases/protein prenyltransferase alpha-alpha toroid;Terpenoid synthase;Terpene synthase, N-terminal domain;Terpene synthase, metal-binding domain;Terpenoid cyclases/protein prenyltransferase al…
Zm00001d037094	35.9398	51.2268	0.511314	0.0255536	yes	37.9629	49.6867	0.388268	0.130035	no	NO
Zm00001d037150	21.0571	19.6914	-0.0967461	0.840009	no	16.1047	23.5294	0.546977	0.0229085	yes	Protein-tyrosine phosphatase, SIW14-like;Protein-tyrosine phosphatase, active site;Protein-tyrosine phosphatase, dual specificity phosphatase, eukaryotic;Protein-tyrosine phosphatase, SIW14-like;Protein-tyrosine phosphatase, dual specificity phosphatase, eukaryotic
Zm00001d037160	4.07538	2.08336	-0.968023	0.0229085	yes	2.70255	3.09006	0.193314	0.809514	no	Drug/metabolite transporter
Zm00001d037289	4.87815	6.66777	0.450872	0.159866	no	6.35655	10.7515	0.758224	0.00326291	yes	Ankyrin repeat;Cyclic nucleotide-binding domain;Ion transport 2;Cyclic nucleotide-binding-like;Ankyrin repeat-containing domain;Potassium channel, plant-type;Potassium channel, voltage-dependent, EAG/ELK/ERG;Ion transport domain;Cyclic nucleotide-binding-like
Zm00001d037297	11.4123	14.7137	0.366572	0.205007	no	10.987	15.9841	0.540836	0.0321919	yes	Leucine-rich repeat;Protein kinase, catalytic domain;Serine/threonine-protein kinase, active site;Protein kinase-like domain;Leucine-rich repeat-containing N-terminal, type 2;Protein kinase, ATP binding site;Leucine rich repeat 4;Leucine-rich repeat;Protein kinase, catalytic domain;Serine/threonine-protein kinase, active site;Protein kinase-like domain;Leucine-rich repeat-containing N-terminal, t…
Zm00001d037323	7.79328	8.1556	0.0655592	0.937882	no	18.5216	26.9321	0.540119	0.0431818	yes	Domain of unknown function DUF4308
Zm00001d037386	10.1009	8.2223	-0.296873	0.293891	no	9.08066	6.46179	-0.490863	0.0422736	yes	PGG domain
Zm00001d037453	24.3091	28.8517	0.247164	0.495529	no	39.5853	20.136	-0.975187	0.00181125	yes	NO;Reticulon
Zm00001d037468	4.8666	1.93632	-1.3296	0.00181125	yes	1.70929	2.65999	0.638022	0.17536	no	EXS, C-terminal;SPX, N-terminal
Zm00001d037513	4.18849	7.22993	0.787549	0.126313	no	6.07665	11.7088	0.946242	0.0157765	yes	Germin;Cupin 1;RmlC-like cupin domain;Germin, manganese binding site
Zm00001d037547	0.77091	2.87083	1.89683	0.006796	yes	2.2025	1.51863	-0.536371	0.454225	no	Haem peroxidase, plant/fungal/bacterial;Plant peroxidase;Haem peroxidase;Peroxidases heam-ligand binding site;Peroxidase, active site
Zm00001d037550	3.82427	8.24554	1.10843	0.00181125	yes	7.77398	7.10193	-0.130442	0.838906	no	Haem peroxidase, plant/fungal/bacterial;Plant peroxidase;Haem peroxidase;Peroxidases heam-ligand binding site;Peroxidase, active site;Haem peroxidase, plant/fungal/bacterial;Plant peroxidase;Haem peroxidase;Haem peroxidase, plant/fungal/bacterial;Plant peroxidase;Haem peroxidase;Peroxidases heam-ligand binding site;Peroxidase, active site;Haem peroxidase, plant/fungal/bacterial;Plant peroxidase;H…
Zm00001d037610	3.01128	5.78217	0.941234	0.0262298	yes	5.35813	3.66519	-0.547841	0.266756	no	NO
Zm00001d037656	0.489822	0.29181	-0.74723	1	no	0.328478	3.61172	3.45882	0.00326291	yes	Glycoside hydrolase, family 18, catalytic domain;Glycoside hydrolase, superfamily
Zm00001d037680	29.387	17.9399	-0.712005	0.00451814	yes	36.1774	26.5624	-0.445704	0.0740896	no	Acid phosphatase (Class B);HAD-like domain
Zm00001d037756	12.5198	12.2908	-0.0266288	0.970408	no	31.6239	19.6514	-0.686387	0.00181125	yes	Zinc/iron permease, fungal/plant;Zinc/iron permease;Zinc/iron permease
Zm00001d037868	4.84614	3.91061	-0.309441	0.609504	no	4.97501	2.56821	-0.953935	0.0210041	yes	eRF1 domain 2;eRF1 domain 3;eRF1 domain 1/Pelota-like;Peptide chain release factor eRF1/aRF1;Peptide Chain Release Factor eRF1/aRF1, N-terminal
Zm00001d037894	7.23995	17.0036	1.23179	0.00181125	yes	17.5251	7.56508	-1.21199	0.00181125	yes	Dehydrin
Zm00001d037949	6.25249	7.0176	0.166547	0.760745	no	7.38458	13.8001	0.902091	0.00181125	yes	NO
Zm00001d037985	3.21043	0.121544	-4.72322	0.0643285	no	4.54091	0.167358	-4.76197	0.0262298	yes	Stress induced protein;Small hydrophilic plant seed protein, conserved site
Zm00001d037994	0.0576421	0.805962	3.80552	0.236056	no	0	1.02456	inf	0.00181125	yes	SANT/Myb domain;Homeodomain-like;Myb domain
Zm00001d038003	64.8019	115.364	0.832083	0.00181125	yes	131.291	82.6522	-0.667639	0.00181125	yes	NO
Zm00001d038020	2.93921	7.74465	1.39777	0.00181125	yes	6.50823	5.20484	-0.322412	0.447469	no	NO;Serine-threonine/tyrosine-protein kinase catalytic domain;Protein kinase, catalytic domain;Protein kinase-like domain
Zm00001d038047	22.6881	26.5144	0.224838	0.580037	no	35.1532	52.6997	0.584141	0.00888312	yes	Heavy metal-associated domain, HMA
Zm00001d038056	48.3199	34.3893	-0.490656	0.0461284	yes	40.212	35.4666	-0.181167	0.647664	no	NO;Gibberellin regulated protein
Zm00001d038065	1.06517	3.25495	1.61155	0.00987143	yes	3.99137	3.27121	-0.287059	0.689365	no	Annexin
Zm00001d038126	12.9981	13.2066	0.0229638	0.974876	no	23.015	11.0251	-1.06178	0.00181125	yes	NO
Zm00001d038163	6.35675	2.56303	-1.31044	0.00181125	yes	1.51238	4.95359	1.71166	0.00181125	yes	Pyruvate phosphate dikinase, PEP/pyruvate-binding;PEP-utilising enzyme, C-terminal;PEP-utilising enzyme, mobile domain;Pyruvate, phosphate dikinase;Pyruvate/Phosphoenolpyruvate kinase;PEP-utilising enzyme, active site;Pyruvate phosphate dikinase, PEP/pyruvate-binding;PEP-utilising enzyme, C-terminal;PEP-utilising enzyme, mobile domain;Pyruvate, phosphate dikinase;Pyruvate/Phosphoenolpyruvate kina…
Zm00001d038165	13.9785	19.1832	0.45663	0.139911	no	18.835	9.85308	-0.934767	0.00181125	yes	Lipase, GDXG, active site;Alpha/beta hydrolase fold-3
Zm00001d038172	27.2985	27.2605	-0.00201097	0.996604	no	27.0359	18.5611	-0.5426	0.0157765	yes	Ubiquitin system component Cue
Zm00001d038181	0.204433	0.349122	0.772104	1	no	0.142314	0.610754	2.10151	0.0280885	yes	Proton-dependent oligopeptide transporter family;Major facilitator superfamily domain, general substrate transporter
Zm00001d038186	6.26594	3.53218	-0.82697	0.00786573	yes	4.35706	5.02408	0.205506	0.701768	no	Proton-dependent oligopeptide transporter family;Major facilitator superfamily domain, general substrate transporter;Proton-dependent oligopeptide transporter family;Major facilitator superfamily domain, general substrate transporter
Zm00001d038192	160.024	192.658	0.267752	0.415666	no	106.21	157.308	0.566673	0.0142054	yes	Glutathione S-transferase, N-terminal;Glutathione S-transferase, C-terminal-like;Thioredoxin-like fold;Glutathione S-transferase/chloride channel, C-terminal;Glutathione S-transferase, C-terminal-like;Thioredoxin-like fold;Glutathione S-transferase/chloride channel, C-terminal;Glutathione S-transferase, N-terminal;Thioredoxin-like fold
Zm00001d038229	3.04036	2.02318	-0.587619	0.172011	no	2.13837	4.28083	1.00138	0.00326291	yes	NO
Zm00001d038274	7.37533	10.8512	0.557076	0.0461284	yes	6.85471	9.18605	0.422349	0.201748	no	Tetratricopeptide repeat-containing domain
Zm00001d038300	3.70367	7.7994	1.07441	0.00786573	yes	9.06465	11.3607	0.325734	0.453124	no	Cytochrome P450, E-class, group I;Cytochrome P450
Zm00001d038310	30.3291	44.4108	0.55021	0.00888312	yes	24.9625	26.3728	0.0792859	0.874612	no	NO
Zm00001d038334	7.80027	11.4041	0.547953	0.016544	yes	7.99901	11.3097	0.499665	0.0437067	yes	Proton-dependent oligopeptide transporter family;Major facilitator superfamily domain, general substrate transporter;PTR2 family proton/oligopeptide symporter, conserved site;Proton-dependent oligopeptide transporter family;Major facilitator superfamily domain, general substrate transporter
Zm00001d038348	7.23066	9.22524	0.351459	0.373728	no	11.1472	7.32338	-0.606105	0.0316566	yes	Guanylyl cyclase
Zm00001d038352	9.15729	21.8295	1.25329	0.00181125	yes	23.6478	10.0151	-1.23952	0.00181125	yes	NO
Zm00001d038371	0.417342	1.41896	1.76553	0.00326291	yes	0.377392	0.776759	1.0414	0.123764	no	Multicopper oxidase, copper-binding site;Multicopper oxidase, type 1;Cupredoxin;Multicopper oxidase, type 2;Multicopper oxidase, type 3;Laccase
Zm00001d038408	1.3434	1.66498	0.309614	0.803702	no	3.45128	0.841432	-2.03621	0.00326291	yes	NO
Zm00001d038476	3.00209	6.00236	0.999565	0.0116693	yes	6.31767	7.83777	0.311052	0.501329	no	NO;Expansin;Expansin/pollen allergen, DPBB domain;Expansin, cellulose-binding-like domain;Expansin/Lol pI;Barwin-related endoglucanase
Zm00001d038484	1.24323	1.55192	0.319958	0.81931	no	2.81793	0.500626	-2.49283	0.006796	yes	Malectin-like carbohydrate-binding domain
Zm00001d038485	2.52295	2.87402	0.18796	0.752591	no	4.84321	2.19528	-1.14155	0.00181125	yes	Protein kinase, catalytic domain;Serine/threonine-protein kinase, active site;Protein kinase-like domain;Protein kinase, ATP binding site;Malectin-like carbohydrate-binding domain;Protein kinase, catalytic domain;Serine/threonine-protein kinase, active site;Protein kinase-like domain;Protein kinase, ATP binding site;Malectin-like carbohydrate-binding domain;Protein kinase, catalytic domain;Serine…
Zm00001d038530	5.02842	5.83824	0.215427	0.63715	no	6.78438	3.95374	-0.778999	0.00451814	yes	NO
Zm00001d038558	51.8416	29.2719	-0.824595	0.006796	yes	28.3336	29.4808	0.0572642	0.959558	no	Proteinase inhibitor I25, cystatin
Zm00001d038598	0.139325	0.126105	-0.14383	1	no	0.109973	0.890892	3.01811	0.0470317	yes	Haem peroxidase, plant/fungal/bacterial;Plant peroxidase;Haem peroxidase;Peroxidases heam-ligand binding site;Peroxidase, active site
Zm00001d038642	10.6411	4.82344	-1.14151	0.00181125	yes	8.64539	7.30515	-0.243016	0.609635	no	Tetratricopeptide repeat-containing domain;Tetratricopeptide repeat
Zm00001d038647	1.56985	4.72244	1.58891	0.0142054	yes	3.95411	3.31185	-0.255715	0.816287	no	NO
Zm00001d038650	14.292	13.5861	-0.0730804	0.896148	no	16.2843	11.4057	-0.513728	0.0452262	yes	Peptidase C1A, papain C-terminal;Cysteine peptidase, cysteine active site;Granulin;Proteinase inhibitor I29, cathepsin propeptide;Cysteine peptidase, histidine active site;Cysteine peptidase, asparagine active site;Peptidase C1A, papain C-terminal;Cysteine peptidase, cysteine active site;Proteinase inhibitor I29, cathepsin propeptide
Zm00001d038703	0.112194	0.281277	1.32599	1	no	0.465057	9.13936	4.29661	0.00181125	yes	O-methyltransferase, family 2;Plant methyltransferase dimerisation;Caffeate O-methyltransferase (COMT) family
Zm00001d038728	3.00347	3.54268	0.238212	0.624864	no	3.61111	6.00386	0.733446	0.00786573	yes	Glycosyl transferase, family 20
Zm00001d038741	3.37631	1.40339	-1.26653	0.0457043	yes	4.01422	4.6828	0.222251	0.768307	no	Pollen Ole e 1 allergen/extensin
Zm00001d038768	82.7317	76.397	-0.114924	0.777747	no	85.5729	61.8306	-0.468833	0.02934	yes	NO
Zm00001d038808	37.3077	25.3069	-0.559942	0.00987143	yes	40.6555	31.3695	-0.37409	0.11068	no	CDC48, domain 2;ATPase, AAA-type, conserved site;ATPase, AAA-type, core;AAA+ ATPase domain;CDC48, N-terminal subdomain;Aspartate decarboxylase-like domain
Zm00001d038809	12.1521	20.3561	0.744258	0.00181125	yes	11.2417	13.0219	0.212087	0.575446	no	NO
Zm00001d038811	1.20127	1.7539	0.546005	0.441133	no	0.737371	1.79601	1.28433	0.0452262	yes	Zinc finger, PHD-type;Homeodomain;Homeodomain-like;Zinc finger, FYVE/PHD-type;Zinc finger, PHD-type, conserved site;Zinc finger, PHD-finger
Zm00001d038820	2.05509	1.60904	-0.353008	0.621438	no	2.93487	1.18759	-1.30526	0.00888312	yes	Arf GTPase activating protein
Zm00001d038846	6.01321	8.56276	0.50994	0.103771	no	9.56411	4.79368	-0.996498	0.00181125	yes	Protein phosphatase 2C (PP2C)-like;Protein phosphatase 2C, manganese/magnesium aspartate binding site;Protein phosphatase 2C (PP2C)-like;Protein phosphatase 2C, manganese/magnesium aspartate binding site;Protein phosphatase 2C (PP2C)-like
Zm00001d038851	81.8191	57.0751	-0.519577	0.00888312	yes	83.0963	73.9815	-0.167619	0.633025	no	Nucleosome assembly protein (NAP)
Zm00001d038853	2.10194	0.904137	-1.21711	0.223612	no	2.27133	0.381036	-2.57554	0.00181125	yes	Uncharacterised protein family Ycf36
Zm00001d038862	18.3933	27.9597	0.604168	0.00888312	yes	29.0659	32.8046	0.17457	0.644174	no	NO
Zm00001d038879	26.4344	16.1624	-0.709777	0.00181125	yes	24.177	15.8892	-0.605589	0.0173381	yes	DnaJ domain;DNAJ-containing protein, X-domain;DnaJ domain;DnaJ domain, conserved site;DNAJ-containing protein, X-domain;DnaJ domain;DnaJ domain, conserved site;DNAJ-containing protein, X-domain;DNAJ-containing protein, X-domain
Zm00001d038880	29.0187	21.2599	-0.448853	0.0563045	no	33.3274	14.0063	-1.25063	0.00181125	yes	CRAL-TRIO domain;CRAL/TRIO, N-terminal domain;CRAL-TRIO domain;CRAL/TRIO, N-terminal domain;CRAL-TRIO domain;CRAL/TRIO, N-terminal domain;CRAL-TRIO domain;Cellular retinaldehyde binding/alpha-tocopherol transport;CRAL/TRIO, N-terminal domain
Zm00001d038891	205.535	141.583	-0.537742	0.0287266	yes	190.424	221.817	0.220156	0.581261	no	NO
Zm00001d038905	7.10907	11.5363	0.698443	0.00326291	yes	10.6718	9.63081	-0.148073	0.731287	no	Exostosin-like
Zm00001d038907	0.776204	2.25951	1.5415	0.0236194	yes	1.57868	0.737024	-1.09893	0.13035	no	AP2/ERF domain;DNA-binding pseudobarrel domain;DNA-binding, integrase-type;B3 DNA binding domain;AP2/ERF domain;DNA-binding pseudobarrel domain;DNA-binding, integrase-type
Zm00001d038965	1.92527	1.55462	-0.3085	0.756818	no	1.69248	0.528499	-1.67917	0.0242807	yes	Domain of unknown function DUF250
Zm00001d038974	2.29334	3.34947	0.546484	0.288989	no	5.0042	1.97403	-1.342	0.00181125	yes	NO
Zm00001d038984	20.8148	30.5522	0.553665	0.0441791	yes	61.165	100.651	0.718584	0.00181125	yes	Photosystem I PsaH, reaction centre subunit VI
Zm00001d038999	278.105	295.184	0.0859821	0.874558	no	276.3	165.556	-0.738918	0.00181125	yes	NO;Drought induced 19/ RING finger protein 114;Zinc finger, C2H2-like;Drought induced 19/ RING finger protein 114
Zm00001d039000	8.92672	11.4062	0.353619	0.314738	no	10.2846	15.5425	0.595733	0.0242807	yes	Chaperone DnaJ, C-terminal;DnaJ domain;HSP40/DnaJ peptide-binding;DnaJ domain, conserved site
Zm00001d039040	10.0119	15.2697	0.608953	0.0396368	yes	33.7672	93.9631	1.47647	0.00181125	yes	Chlorophyll A-B binding protein;Chlorophyll a/b binding protein domain
Zm00001d039065	16.9904	18.3667	0.112376	0.827602	no	21.3608	9.9264	-1.10562	0.00181125	yes	Basic-leucine zipper domain;G-box binding, MFMR;Basic-leucine zipper domain;G-box binding, MFMR;Basic-leucine zipper domain;G-box binding, MFMR;Basic-leucine zipper domain;G-box binding, MFMR;G-box binding, MFMR
Zm00001d039280	16.0728	31.0335	0.949201	0.00181125	yes	33.7194	11.3486	-1.57106	0.00181125	yes	NO
Zm00001d039283	14.4208	13.001	-0.149523	0.791003	no	24.0206	11.8746	-1.01639	0.00181125	yes	DREPP plasma membrane polypeptide
Zm00001d039301	6.80075	5.02931	-0.435333	0.297068	no	9.72269	5.19402	-0.904504	0.00181125	yes	Nucleoside phosphorylase domain
Zm00001d039328	9.35239	15.6129	0.739335	0.00181125	yes	20.1645	12.8538	-0.649616	0.00181125	yes	NO
Zm00001d039371	17.3877	22.3352	0.361252	0.173561	no	23.0307	31.5928	0.456037	0.0441791	yes	NO
Zm00001d039400	19.6284	19.3276	-0.0222777	0.968577	no	16.3374	10.0543	-0.70037	0.00181125	yes	RNA recognition motif domain, eukaryote;Zinc finger, RING-type;RNA recognition motif domain;RNA recognition motif domain, eukaryote;RNA recognition motif domain;RNA recognition motif domain, eukaryote;RNA recognition motif domain
Zm00001d039427	20.5619	20.0391	-0.0371568	0.946232	no	19.2229	13.9339	-0.464222	0.0498833	yes	Serine-threonine/tyrosine-protein kinase catalytic domain;Protein kinase, catalytic domain;Serine/threonine-protein kinase, active site;Protein kinase-like domain;Serine-threonine/tyrosine-protein kinase catalytic domain;Protein kinase, catalytic domain;Protein kinase-like domain
Zm00001d039432	79.5848	120.134	0.594079	0.00181125	yes	127.352	152.368	0.258737	0.365443	no	NO
Zm00001d039453	6.65125	7.12773	0.0998167	0.873079	no	9.94271	6.3698	-0.64239	0.0180486	yes	Cytochrome P450, E-class, group I;Cytochrome P450;Cytochrome P450, conserved site;Cytochrome P450, E-class, group I;Cytochrome P450;Cytochrome P450, conserved site
Zm00001d039495	8.33	16.2396	0.963129	0.00181125	yes	11.6801	8.52202	-0.454788	0.216182	no	NO
Zm00001d039512	20.0786	19.2195	-0.0630838	0.908975	no	23.9936	15.9469	-0.589374	0.00987143	yes	Hexokinase
Zm00001d039600	9.20228	13.8453	0.589328	0.0216279	yes	8.28348	10.736	0.374151	0.262818	no	NO
Zm00001d039687	3.93561	7.03058	0.837057	0.033301	yes	7.85227	12.3307	0.651077	0.0566749	no	Photosystem I PsaL, reaction centre subunit XI
Zm00001d039770	1.63158	8.02599	2.29841	0.00181125	yes	1.6798	3.61172	1.10439	0.0698573	no	FAS1 domain
Zm00001d039837	31.026	32.8405	0.0819981	0.863949	no	38.3238	58.0623	0.599361	0.00181125	yes	Transferase
Zm00001d039851	11.4619	13.8207	0.269976	0.469707	no	14.7149	9.21195	-0.6757	0.0107864	yes	NO
Zm00001d039866	2.10352	4.55143	1.11352	0.00181125	yes	7.18433	7.65031	0.0906641	0.882021	no	Domain of unknown function DUF547;Ternary complex factor MIP1, leucine-zipper;Domain of unknown function DUF547;Domain of unknown function DUF547;Domain of unknown function DUF547
Zm00001d039947	1.82644	0.147701	-3.62829	0.227043	no	0.262432	0.887285	1.75745	0.0274665	yes	Transferase
Zm00001d039970	0.773658	0	#NAME?	0.00181125	yes	0.113476	0.337582	1.57286	1	no	Glycosyl transferase, family 14
Zm00001d039975	9.43783	9.70373	0.040084	0.9466	no	9.9351	6.58074	-0.594285	0.0116693	yes	Domain of unknown function DUF4378
Zm00001d039991	2.7578	6.12506	1.1512	0.0376027	yes	3.37615	3.54341	0.0697569	0.959558	no	NO
Zm00001d040020	3.19969	1.54851	-1.04705	0.0195388	yes	2.0216	2.3941	0.243985	0.765267	no	Mannose-6-phosphate isomerase, type I;RmlC-like cupin domain;Mannose-6-phosphate isomerase;Phosphomannose isomerase, type I, conserved site
Zm00001d040066	0.345999	0.350173	0.0172986	1	no	0.238184	0.764923	1.68324	0.0498833	yes	Glycosyltransferase AER61, uncharacterised
Zm00001d040129	8.2736	5.40142	-0.615176	0.00786573	yes	2.1641	1.36003	-0.670133	0.0947657	no	Pyruvate/Phosphoenolpyruvate kinase;Phosphoenolpyruvate carboxylase, active site;Phosphoenolpyruvate carboxylase;Pyruvate/Phosphoenolpyruvate kinase;Phosphoenolpyruvate carboxylase, active site;Phosphoenolpyruvate carboxylase
Zm00001d040173	0.588029	2.42019	2.04116	0.00181125	yes	1.1765	2.65202	1.17259	0.0386455	yes	NmrA-like
Zm00001d040244	18.7853	11.4489	-0.714391	0.0173381	yes	23.4826	29.0681	0.307842	0.347502	no	NO
Zm00001d040364	104.141	61.0735	-0.769922	0.00181125	yes	81.7176	61.5377	-0.409176	0.0833967	no	Haem peroxidase, plant/fungal/bacterial;Plant peroxidase;Haem peroxidase;Peroxidases heam-ligand binding site;Peroxidase, active site
Zm00001d040477	21.1252	24.6359	0.221799	0.501073	no	26.3607	16.3359	-0.690343	0.00181125	yes	F-box domain, cyclin-like
Zm00001d040500	2.00326	2.102	0.0694118	0.963073	no	2.41583	0.743788	-1.69956	0.0255536	yes	Basic-leucine zipper domain
Zm00001d040613	20.4124	20.5168	0.00735719	0.991482	no	24.2961	14.9609	-0.699524	0.00888312	yes	NO
Zm00001d040665	22.5368	20.37	-0.14584	0.712796	no	27.746	20.1336	-0.462673	0.0437067	yes	Multi antimicrobial extrusion protein
Zm00001d040670	11.5212	13.2473	0.201402	0.64197	no	20.593	11.4993	-0.840613	0.00181125	yes	E3 binding;2-oxo acid dehydrogenase, lipoyl-binding site;2-oxoacid dehydrogenase acyltransferase, catalytic domain;Biotin/lipoyl attachment;Single hybrid motif;2-oxoacid dehydrogenase acyltransferase, catalytic domain
Zm00001d040679	1.77926	4.97527	1.4835	0.00181125	yes	1.79314	3.55447	0.987148	0.0446659	yes	NO
Zm00001d040777	1.02785	2.18249	1.08635	0.0588659	no	2.16958	0.951989	-1.1884	0.0412313	yes	NO
Zm00001d040780	1.33929	3.50353	1.38734	0.00326291	yes	2.9848	1.71684	-0.797879	0.131673	no	NO
Zm00001d040807	0.485616	1.77483	1.86979	0.022262	yes	1.66396	1.10882	-0.585592	0.5161	no	Uncharacterised protein family UPF0497, trans-membrane plant subgroup;Uncharacterised protein family UPF0497, trans-membrane plant
Zm00001d040834	18.4264	36.9455	1.00362	0.00181125	yes	18.5593	33.5373	0.853627	0.00181125	yes	NO
Zm00001d040842	22.4073	32.3498	0.529789	0.0299091	yes	31.1333	28.0743	-0.149207	0.706329	no	NADH:flavin oxidoreductase/NADH oxidase, N-terminal
Zm00001d041067	0.535846	0.431035	-0.314016	1	no	2.30962	0.53846	-2.10075	0.00181125	yes	SWEET sugar transporter
Zm00001d041173	3.79102	1.25493	-1.59498	0.006796	yes	0.564179	0.896901	0.668797	0.447715	no	Glycoside hydrolase, family 1;Glycoside hydrolase, superfamily;Glycoside hydrolase, family 1, active site
Zm00001d041201	4.86112	5.551	0.191457	0.722515	no	7.08433	4.45331	-0.669754	0.0149847	yes	Soluble quinoprotein glucose/sorbosone dehydrogenase;Glucose/Sorbosone dehydrogenase
Zm00001d041319	1.91919	3.3646	0.809936	0.0683402	no	4.22294	1.54156	-1.45386	0.00181125	yes	Carotenoid oxygenase
Zm00001d041544	0.729411	0.0640734	-3.50894	0.0417432	yes	0.0475492	1.01176	4.4113	0.421946	no	NO
Zm00001d041611	8.15475	0	#NAME?	0.00181125	yes	0.651651	0.791226	0.279989	0.903279	no	NO
Zm00001d041624	4.74643	3.79449	-0.322937	0.490879	no	4.79752	2.36412	-1.02099	0.00326291	yes	Lipase, class 3
Zm00001d041647	51.7893	54.3701	0.0701584	0.888434	no	53.1249	34.8009	-0.610264	0.00451814	yes	DnaJ domain
Zm00001d041660	7.57927	1.77288	-2.09596	0.00181125	yes	4.0226	7.78285	0.95217	0.0149847	yes	NO
Zm00001d041662	28.7146	14.7457	-0.961489	0.00181125	yes	31.7945	47.2599	0.571842	0.0180486	yes	NO
Zm00001d041663	23.4141	8.60961	-1.44336	0.00181125	yes	12.3095	21.8877	0.830343	0.00326291	yes	NO
Zm00001d041670	7.43186	2.98949	-1.31382	0.00181125	yes	6.77215	16.5896	1.29259	0.00181125	yes	NO
Zm00001d041725	1.73715	7.63842	2.13655	0.00181125	yes	5.59975	5.84447	0.0617105	0.948986	no	Zinc finger, LIM-type
Zm00001d041767	40.792	33.7562	-0.273132	0.389228	no	49.6065	35.2704	-0.492072	0.0349298	yes	Zinc finger, PHD-type;Zinc finger, FYVE/PHD-type;Zinc finger, PHD-type, conserved site;Zinc finger, PHD-finger;Protein of unknown function DUF3594;Protein of unknown function DUF3594
Zm00001d041776	0	0.708693	inf	0.00181125	yes	0.0264936	0.500544	4.23978	1	no	Glycoside hydrolase, family 1;Glycoside hydrolase, superfamily;Glycoside hydrolase, family 1, active site;Glycoside hydrolase, family 1;Glycoside hydrolase, superfamily;Glycoside hydrolase, family 1, active site
Zm00001d041819	6.16543	8.99437	0.54482	0.230137	no	12.4396	21.5271	0.791217	0.00786573	yes	Photosystem I PsaN, reaction centre subunit N
Zm00001d041960	3.41562	1.40455	-1.28204	0.059708	no	3.73729	0.914989	-2.03016	0.00181125	yes	NO
Zm00001d041984	6.94322	0.013159	-9.04341	0.479153	no	0.859139	2.68599	1.64449	0.0310924	yes	Root cap
Zm00001d041985	0.707881	0	#NAME?	0.00181125	yes	0.290202	0.686246	1.24167	0.275636	no	Root cap
Zm00001d041987	4.65061	0.0471643	-6.62358	0.27188	no	1.0551	2.45424	1.2179	0.0470317	yes	Root cap
Zm00001d042005	25.1675	35.5113	0.496716	0.038105	yes	34.3153	43.3131	0.335951	0.212452	no	NO
Zm00001d042022	1.91649	6.70026	1.80575	0.00181125	yes	6.16782	5.05133	-0.288098	0.608608	no	Haem peroxidase, plant/fungal/bacterial;Plant peroxidase;Haem peroxidase;Peroxidases heam-ligand binding site;Peroxidase, active site
Zm00001d042030	9.20885	10.0192	0.121676	0.918564	no	30.8423	12.656	-1.28509	0.00326291	yes	NO
Zm00001d042035	8.52431	17.2988	1.02101	0.00181125	yes	14.2207	15.0228	0.0791641	0.893132	no	NO
Zm00001d042107	4.45124	8.08626	0.861264	0.033914	yes	4.95136	5.34731	0.110987	0.904106	no	Calcium-binding EF-hand;EF-hand-like domain;EF-Hand 1, calcium-binding site
Zm00001d042148	21.1223	17.1172	-0.30332	0.295264	no	13.5122	8.15292	-0.728873	0.00181125	yes	Oxygen oxidoreductase covalent FAD-binding site;FAD linked oxidase, N-terminal;Cytokinin dehydrogenase 1, FAD/cytokinin binding domain;FAD-linked oxidase-like, C-terminal;FAD-binding, type 2
Zm00001d042152	14.0618	19.6154	0.480201	0.0498833	yes	17.235	19.0759	0.146415	0.710568	no	Glycerol-3-phosphate dehydrogenase, NAD-dependent, C-terminal;Glycerol-3-phosphate dehydrogenase, NAD-dependent;6-phosphogluconate dehydrogenase, C-terminal-like;Glycerol-3-phosphate dehydrogenase, NAD-dependent, N-terminal;Glycerol-3-phosphate dehydrogenase, NAD-dependent, C-terminal;6-phosphogluconate dehydrogenase, C-terminal-like;Glycerol-3-phosphate dehydrogenase, NAD-dependent, C-terminal;G…
Zm00001d042183	11.1639	14.1889	0.345926	0.280339	no	14.643	10.0299	-0.545909	0.0441791	yes	Lipase, class 3
Zm00001d042217	126.82	154.774	0.287379	0.309361	no	120.19	79.245	-0.600929	0.00451814	yes	NO
Zm00001d042225	11.3384	17.6395	0.637595	0.022262	yes	14.0498	8.23057	-0.77149	0.00326291	yes	NO;Heavy metal-associated domain, HMA
Zm00001d042275	31.6577	32.1583	0.0226346	0.968548	no	36.6798	24.68	-0.571643	0.0125648	yes	CRAL-TRIO domain;CRAL/TRIO, N-terminal domain
Zm00001d042276	1.60736	4.30057	1.41984	0.00181125	yes	1.7964	4.29122	1.25628	0.00451814	yes	Exostosin-like
Zm00001d042312	24.0701	23.0309	-0.0636744	0.900732	no	21.4167	14.0296	-0.610261	0.00326291	yes	Signal transduction histidine kinase-related protein, C-terminal;Signal transduction histidine kinase, subgroup 1, dimerisation/phosphoacceptor domain;Histidine kinase-like ATPase, ATP-binding domain;Signal transduction response regulator, receiver domain;Signal transduction histidine kinase, core;CHASE;Signal transduction histidine kinase, homodimeric domain;CheY-like superfamily
Zm00001d042313	16.6089	13.0768	-0.34495	0.185905	no	13.7349	9.2109	-0.576434	0.0149847	yes	Ankyrin repeat;IQ motif, EF-hand binding site;CG-1 DNA-binding domain;Immunoglobulin E-set;Ankyrin repeat-containing domain
Zm00001d042362	19.2429	17.6505	-0.124613	0.761417	no	11.5922	8.08746	-0.519399	0.0216279	yes	Leucine-rich repeat;Protein kinase, catalytic domain;Serine/threonine-protein kinase, active site;Protein kinase-like domain;Leucine-rich repeat-containing N-terminal, type 2;Protein kinase, ATP binding site
Zm00001d042441	32.584	35.5445	0.125463	0.762593	no	36.9602	26.5279	-0.478465	0.0396368	yes	NO
Zm00001d042443	6.64953	7.23802	0.122341	0.85877	no	8.66527	5.28033	-0.714618	0.0344322	yes	BTB/POZ-like;Zinc finger, TAZ-type;BTB/POZ fold;BTB/POZ;Zinc finger, TAZ-type;BTB/POZ-like;BTB/POZ fold;BTB/POZ;Zinc finger, TAZ-type;Zinc finger, TAZ-type
Zm00001d042463	6.26374	5.12587	-0.289229	0.520227	no	7.33158	4.68497	-0.646083	0.0489074	yes	Signal transduction response regulator, receiver domain;SANT/Myb domain;Myb domain, plants;Homeodomain-like;CheY-like superfamily;Response regulator, plant B-type;Myb domain
Zm00001d042492	0.921645	0.2549	-1.85428	0.016544	yes	0.571864	0.677764	0.24511	0.831073	no	AP2/ERF domain;DNA-binding, integrase-type
Zm00001d042494	24.6704	24.5699	-0.00588741	0.992586	no	25.9736	17.6608	-0.556495	0.0195388	yes	NO
Zm00001d042514	4.16009	8.03383	0.949473	0.0370675	yes	4.31832	5.04328	0.223894	0.800705	no	Glycosyl transferase, family 8
Zm00001d042541	64.6621	42.6162	-0.601519	0.00569077	yes	152.105	164.432	0.11242	0.844142	no	Lipoxygenase, plant;Lipoxygenase, LH2;Lipase/lipooxygenase, PLAT/LH2;Lipoxygenase, C-terminal;Lipoxygenase, iron binding site;Lipoxygenase, conserved site;Lipoxygenase, plant;Lipoxygenase, LH2;Lipase/lipooxygenase, PLAT/LH2;Lipoxygenase, C-terminal;Lipoxygenase, iron binding site;Lipoxygenase, conserved site;Lipoxygenase, plant;Lipoxygenase, LH2;Lipase/lipooxygenase, PLAT/LH2;Lipoxygenase, C-term…
Zm00001d042609	14.4521	15.7106	0.120453	0.818598	no	21.0877	9.24785	-1.18921	0.00181125	yes	No apical meristem (NAM) protein
Zm00001d042634	14.206	15.4854	0.124404	0.803443	no	11.3993	16.5782	0.540348	0.0441791	yes	Extradiol ring-cleavage dioxygenase, class III enzyme, subunit B;Extradiol aromatic ring-opening dioxygenase, DODA type
Zm00001d042636	4.68401	1.79625	-1.38276	0.00181125	yes	3.45766	4.0608	0.231969	0.738091	no	NO
Zm00001d042637	1.90375	1.51425	-0.330241	0.579942	no	1.97929	0.834521	-1.24596	0.00987143	yes	Leucine-rich repeat;Protein kinase, catalytic domain;Serine/threonine-protein kinase, active site;Protein kinase-like domain;Leucine-rich repeat-containing N-terminal, type 2;Protein kinase, ATP binding site
Zm00001d042697	0.680468	1.00312	0.559898	0.562116	no	1.8622	5.53463	1.57148	0.00181125	yes	NO
Zm00001d042714	4.59446	5.47585	0.253188	0.641831	no	5.27405	2.5884	-1.02685	0.00451814	yes	NO
Zm00001d042721	9.15645	10.2586	0.163979	0.76718	no	12.0023	7.18757	-0.739738	0.016544	yes	Basic-leucine zipper domain
Zm00001d042795	37.5773	51.8604	0.464774	0.0396368	yes	33.56	37.071	0.143548	0.720704	no	NO
Zm00001d042811	3.40381	4.6853	0.46099	0.374527	no	7.87742	3.17397	-1.31143	0.00181125	yes	Hs1pro-1, C-terminal;Hs1pro-1, N-terminal
Zm00001d042812	0.907576	1.57115	0.791734	0.16461	no	1.83516	4.17326	1.18527	0.00326291	yes	Tetratricopeptide repeat-containing domain
Zm00001d042826	0.261589	1.41808	2.43856	0.006796	yes	0.567189	0.837773	0.562729	0.579327	no	Transferase
Zm00001d042888	8.02494	12.7726	0.670486	0.00181125	yes	8.44774	10.287	0.284193	0.359596	no	NO
Zm00001d042901	1.55075	1.53198	-0.0175668	0.988693	no	0.936566	2.20562	1.23573	0.00786573	yes	Multicopper oxidase, copper-binding site;Multicopper oxidase, type 1;Cupredoxin;Multicopper oxidase, type 2;Multicopper oxidase, type 3;Laccase
Zm00001d042926	107.328	97.5618	-0.137634	0.738029	no	92.231	51.4765	-0.841338	0.00181125	yes	Thaumatin
Zm00001d042935	13.3264	7.50962	-0.827481	0.0412313	yes	18.5537	62.8838	1.76099	0.00181125	yes	NO
Zm00001d042948	1.31134	1.60181	0.28866	0.739203	no	3.86095	1.85417	-1.05818	0.0107864	yes	Ankyrin repeat;PGG domain
Zm00001d043047	3.72193	8.15361	1.13139	0.00181125	yes	4.21086	8.02324	0.930068	0.00181125	yes	Expansin;Barwin-related endoglucanase;Expansin;Expansin/pollen allergen, DPBB domain;Expansin/Lol pI;Barwin-related endoglucanase
Zm00001d043104	41.7921	42.468	0.0231468	0.971496	no	46.7482	28.7152	-0.703094	0.00326291	yes	NO
Zm00001d043110	14.3054	15.4407	0.110177	0.832659	no	19.2315	11.4598	-0.746895	0.00181125	yes	Glycoside hydrolase, family 1;Glycoside hydrolase, superfamily;Glycoside hydrolase, family 1, active site;Glycoside hydrolase, family 1;Glycoside hydrolase, superfamily;Glycoside hydrolase, family 1;Glycoside hydrolase, superfamily;Glycoside hydrolase, family 1;Glycoside hydrolase, superfamily;Glycoside hydrolase, family 1;Glycoside hydrolase, superfamily;Glycoside hydrolase, family 1;Glycoside h…
Zm00001d043125	4.81291	5.91757	0.298094	0.635018	no	7.06616	3.52927	-1.00156	0.00786573	yes	F-box domain, cyclin-like
Zm00001d043168	15.5398	23.5216	0.598013	0.0280885	yes	25.6348	26.5109	0.0484828	0.93612	no	Protein of unknown function DUF3007
Zm00001d043225	39.464	37.7574	-0.0637799	0.905211	no	35.6822	49.2153	0.463901	0.0470317	yes	Pentatricopeptide repeat
Zm00001d043242	0.563806	0.923548	0.711988	0.507917	no	1.27269	3.34931	1.39599	0.0173381	yes	Plastocyanin-like;Blue (type 1) copper domain;Cupredoxin;Plastocyanin-like;Blue (type 1) copper domain;Cupredoxin
Zm00001d043244	20.673	18.7967	-0.137273	0.745886	no	24.4501	13.9704	-0.807471	0.00181125	yes	GH3 auxin-responsive promoter
Zm00001d043252	20.1177	17.0462	-0.239014	0.45711	no	23.0301	16.4692	-0.483753	0.024915	yes	Apple-like;Bulb-type lectin domain;S-locus glycoprotein;Epidermal growth factor-like domain;PAN-2 domain;Apple-like;Bulb-type lectin domain;Serine-threonine/tyrosine-protein kinase catalytic domain;S-locus glycoprotein;Epidermal growth factor-like domain;Protein kinase, catalytic domain;Serine/threonine-protein kinase, active site;Protein kinase-like domain;PAN-2 domain;S-locus receptor kinase, C…
Zm00001d043406	87.7649	81.084	-0.114226	0.790567	no	88.2831	59.211	-0.576271	0.00451814	yes	NO
Zm00001d043411	10.375	7.45753	-0.476338	0.175964	no	18.4694	4.58345	-2.01063	0.00181125	yes	Oxoglutarate/iron-dependent dioxygenase;Isopenicillin N synthase;Non-haem dioxygenase N-terminal domain
Zm00001d043419	9.21584	12.8885	0.483895	0.140136	no	26.4541	14.1753	-0.900113	0.00181125	yes	NO
Zm00001d043469	20.7343	21.1189	0.026518	0.963428	no	26.458	17.9786	-0.557417	0.00987143	yes	Trehalose-phosphatase;Glycosyl transferase, family 20;HAD-superfamily hydrolase, subfamily IIB;HAD-like domain
Zm00001d043477	1.7563	13.0393	2.89226	0.00181125	yes	1.5424	3.4236	1.15033	0.00181125	yes	Cellulose synthase;Zinc finger, RING-type;Zinc finger, RING-type;Cellulose synthase;Zinc finger, RING-type
Zm00001d043479	6.92105	6.2151	-0.155212	0.837404	no	16.5224	4.07293	-2.02029	0.00181125	yes	Domain of unknown function DUF814
Zm00001d043523	3.30456	2.06345	-0.679398	0.288433	no	1.38902	4.58453	1.72271	0.00326291	yes	Profilin
Zm00001d043536	0.424821	0.758325	0.835962	0.453124	no	1.66101	0.580556	-1.51655	0.0431818	yes	NO
Zm00001d043538	5.11301	8.27754	0.69503	0.0327384	yes	8.01436	7.18673	-0.157251	0.780472	no	BURP domain
Zm00001d043573	7.19554	12.2391	0.766318	0.00326291	yes	12.3801	7.7943	-0.667531	0.0116693	yes	NO
Zm00001d043613	50.3272	78.0934	0.633863	0.006796	yes	51.8919	52.7577	0.0238726	0.969701	no	Zinc finger, RING-type;Zinc finger, CHY-type;Zinc finger, CTCHY-type;Zinc finger, RING-type;Zinc finger, CHY-type;Zinc finger, CTCHY-type;Zinc finger, RING-type;Zinc finger, CHY-type;Zinc finger, CTCHY-type;Zinc finger, RING-type;Zinc finger, CHY-type;Zinc finger, CTCHY-type;Zinc finger, CHY-type;Zinc finger, CTCHY-type;Zinc finger, RING-type;Zinc finger, CHY-type;Zinc finger, CTCHY-type
Zm00001d043662	36.7336	26.1606	-0.489703	0.0401461	yes	31.5274	20.3585	-0.630977	0.00326291	yes	Alpha amylase;Glycosyl hydrolase, family 13, catalytic domain;Alpha-amylase, C-terminal beta-sheet;Glycoside hydrolase, superfamily;Alpha amylase;Glycosyl hydrolase, family 13, catalytic domain;Alpha-amylase, C-terminal beta-sheet;Glycoside hydrolase, superfamily
Zm00001d043782	1.34572	2.18328	0.698119	0.328413	no	2.85243	1.2278	-1.21611	0.0304955	yes	B3 DNA binding domain;AP2/ERF domain;DNA-binding pseudobarrel domain;DNA-binding, integrase-type
Zm00001d043789	9.80339	10.4433	0.0912196	0.861629	no	14.7348	9.42633	-0.644461	0.00326291	yes	Glutathione S-transferase, C-terminal;Glutathione S-transferase, N-terminal;Glutathione S-transferase, C-terminal-like;Thioredoxin-like fold;Glutathione S-transferase/chloride channel, C-terminal
Zm00001d043870	0.105007	0.638969	2.60527	0.018799	yes	0.287205	0.32191	0.164574	1	no	Protein of unknown function DUF2921
Zm00001d043988	0.0437024	1.54868	5.14718	0.610298	no	2.46646	7.64532	1.63214	0.00181125	yes	Glycoside hydrolase, chitinase active site;Glycoside hydrolase, family 18, catalytic domain;Glycoside hydrolase, superfamily
Zm00001d044024	8.75458	7.92495	-0.143637	0.764594	no	13.7499	19.9249	0.535156	0.0210041	yes	CTP synthase, N-terminal;Glutamine amidotransferase type 1
Zm00001d044142	2.08099	3.01339	0.534116	0.626738	no	5.17052	1.54699	-1.74084	0.0229085	yes	NO
Zm00001d044208	9.3458	11.567	0.307621	0.349847	no	10.9855	16.7547	0.608962	0.00786573	yes	Helicase, C-terminal;RNA helicase, ATP-dependent, DEAD-box, conserved site;DNA/RNA helicase, DEAD/DEAH box type, N-terminal;Helicase, superfamily 1/2, ATP-binding domain;RNA helicase, DEAD-box type, Q motif;Helicase, C-terminal;RNA helicase, ATP-dependent, DEAD-box, conserved site;DNA/RNA helicase, DEAD/DEAH box type, N-terminal;Helicase, superfamily 1/2, ATP-binding domain;RNA helicase, DEAD-box…
Zm00001d044232	12.1154	13.6711	0.174282	0.649619	no	14.3843	9.10039	-0.660496	0.006796	yes	NO
Zm00001d044285	91.7063	85.6864	-0.0979541	0.851614	no	115.631	72.8419	-0.666692	0.00326291	yes	NO
Zm00001d044301	38.0332	42.9132	0.174162	0.664289	no	48.0384	28.113	-0.77295	0.00181125	yes	Protein phosphatase 2C (PP2C)-like;Protein phosphatase 2C, manganese/magnesium aspartate binding site
Zm00001d044426	0.893083	2.65373	1.57116	0.006796	yes	0.918457	3.3774	1.87863	0.00181125	yes	NO
Zm00001d044480	26.318	18.5395	-0.505447	0.0461284	yes	28.7521	18.3657	-0.646651	0.00451814	yes	NO
Zm00001d044495	14.5241	30.5966	1.07492	0.00181125	yes	15.0889	30.2221	1.00212	0.00181125	yes	Peptidase C13, legumain
Zm00001d044506	21.6074	31.1273	0.526654	0.0452262	yes	21.7261	27.587	0.344559	0.276614	no	Histidine kinase-like ATPase, ATP-binding domain
Zm00001d044517	4.88851	7.45233	0.608298	0.0157765	yes	4.42256	5.14178	0.217384	0.632062	no	NO
Zm00001d044541	7.89736	3.54042	-1.15745	0.00326291	yes	6.61653	17.1022	1.37004	0.00181125	yes	NO
Zm00001d044579	0.496988	1.36854	1.46136	0.0360468	yes	1.34843	2.25808	0.743818	0.214292	no	Very-long-chain 3-ketoacyl-CoA synthase;FAE1/Type III polyketide synthase-like protein;3-Oxoacyl-[acyl-carrier-protein (ACP)] synthase III C-terminal;Thiolase-like
Zm00001d044580	0.256543	1.53646	2.58234	0.00888312	yes	0.639047	1.87423	1.55231	0.0210041	yes	Very-long-chain 3-ketoacyl-CoA synthase;FAE1/Type III polyketide synthase-like protein;3-Oxoacyl-[acyl-carrier-protein (ACP)] synthase III C-terminal;Thiolase-like
Zm00001d044599	13.4092	16.089	0.262848	0.507078	no	26.433	15.8892	-0.734296	0.00181125	yes	Serine/threonine- / dual specificity protein kinase, catalytic domain;PAC motif;Protein kinase, catalytic domain;PAS-associated, C-terminal;PAS domain;Serine/threonine-protein kinase, active site;Protein kinase-like domain;Protein kinase, ATP binding site;Protein kinase, catalytic domain;Protein kinase-like domain
Zm00001d044648	38.1756	43.4295	0.186025	0.679597	no	49.0448	30.0363	-0.707393	0.00326291	yes	Galactose-binding domain-like;Alpha-L-arabinofuranosidase, C-terminal;Glycoside hydrolase, superfamily;Galactose-binding domain-like;Alpha-L-arabinofuranosidase, C-terminal;Glycoside hydrolase, superfamily;Galactose-binding domain-like;Alpha-L-arabinofuranosidase, C-terminal;Glycoside hydrolase, superfamily;Galactose-binding domain-like;Alpha-L-arabinofuranosidase, C-terminal;Glycoside hydrolase,…
Zm00001d044652	0.936693	0.161612	-2.53504	0.0316566	yes	0.319482	0.604526	0.920067	0.370689	no	Domain of unknown function DUF250
Zm00001d044683	0.320229	3.50408	3.45186	0.00181125	yes	0.784243	1.92044	1.29206	0.0635199	no	Chalcone isomerase
Zm00001d044685	4.2388	14.7027	1.79435	0.00181125	yes	5.12625	17.1159	1.73936	0.00181125	yes	Plant lipid transfer protein/Par allergen;Bifunctional inhibitor/plant lipid transfer protein/seed storage helical domain;Plant lipid transfer protein/Par allergen;Bifunctional inhibitor/plant lipid transfer protein/seed storage helical domain
Zm00001d044744	0.238065	0.916398	1.94462	0.0125648	yes	0.446438	0.747866	0.74432	0.359885	no	Glycoside hydrolase, family 9;Six-hairpin glycosidase-like;Glycoside hydrolase, family 9, active site
Zm00001d044762	2.03943	2.44077	0.259172	0.788285	no	6.54914	3.22013	-1.02419	0.006796	yes	SAM dependent carboxyl methyltransferase
Zm00001d044763	9.10884	10.8541	0.252906	0.69595	no	20.8799	3.83207	-2.44592	0.00181125	yes	SAM dependent carboxyl methyltransferase
Zm00001d044774	20.2472	28.6259	0.4996	0.0360468	yes	21.9462	24.9378	0.184364	0.605761	no	NO
Zm00001d044864	3.79188	7.60428	1.0039	0.0107864	yes	7.8519	2.78013	-1.49789	0.00181125	yes	Phosphate-induced protein 1
Zm00001d044921	5.04681	4.61225	-0.1299	0.881809	no	3.77003	7.17719	0.928844	0.0268267	yes	Alpha/beta hydrolase fold-3
Zm00001d045111	18.0199	11.4924	-0.648909	0.0134161	yes	17.2214	11.7393	-0.552849	0.0412313	yes	NO
Zm00001d045125	5.08055	10.2732	1.01583	0.00181125	yes	11.428	9.94784	-0.200117	0.654748	no	NO
Zm00001d045136	6.18816	10.1875	0.719225	0.00451814	yes	5.80058	9.9481	0.778225	0.00326291	yes	Nodulin-like;Major facilitator superfamily domain, general substrate transporter
Zm00001d045155	7.57771	9.56576	0.336117	0.374959	no	9.06964	5.48086	-0.726643	0.0173381	yes	NO
Zm00001d045159	4.70044	9.49856	1.01491	0.00569077	yes	4.79786	7.76895	0.695327	0.0513157	no	Di-trans-poly-cis-decaprenylcistransferase-like
Zm00001d045160	7.32034	14.2633	0.962322	0.00569077	yes	9.37394	15.7804	0.751403	0.0180486	yes	ParB-like nuclease;Sulfiredoxin;ParB-like nuclease;Sulfiredoxin;ParB-like nuclease;Sulfiredoxin
Zm00001d045220	7.24921	12.5419	0.790862	0.00451814	yes	8.18044	7.72514	-0.0826185	0.910724	no	Late embryogenesis abundant protein, LEA-14
Zm00001d045252	2.00627	0.540907	-1.89106	0.0431818	yes	3.46596	0.401042	-3.11143	0.00786573	yes	NO
Zm00001d045294	22.5464	23.2153	0.0421783	0.940212	no	24.0724	15.9323	-0.595428	0.006796	yes	NO
Zm00001d045305	30.1465	25.7158	-0.229335	0.48387	no	35.4244	20.1249	-0.815761	0.00181125	yes	NO
Zm00001d045311	20.416	43.8565	1.10309	0.00181125	yes	32.2464	18.739	-0.783096	0.00451814	yes	Domain of unknown function DUF676, lipase-like
Zm00001d045312	5.91263	8.7569	0.56662	0.339518	no	10.2745	4.54624	-1.17633	0.0202631	yes	NO
Zm00001d045314	15.376	17.4815	0.185153	0.813797	no	29.7333	15.6363	-0.927181	0.00181125	yes	NO
Zm00001d045340	8.18079	11.1805	0.450671	0.237259	no	8.72703	14.4808	0.730575	0.0216279	yes	Tryptophan synthase beta subunit-like PLP-dependent enzymes superfamily;Cysteine synthase K/M;Cysteine synthase A;Tryptophan synthase beta subunit-like PLP-dependent enzymes superfamily;Tryptophan synthase beta subunit-like PLP-dependent enzymes superfamily;Tryptophan synthase beta subunit-like PLP-dependent enzymes superfamily;Tryptophan synthase beta subunit-like PLP-dependent enzymes superfami…
Zm00001d045384	2.18402	4.75901	1.12368	0.024915	yes	2.11535	3.37301	0.673136	0.439176	no	Manganese/iron superoxide dismutase
Zm00001d045391	4.8445	6.39996	0.401716	0.451844	no	5.43839	2.25021	-1.27312	0.00451814	yes	NO
Zm00001d045392	3.41205	1.57546	-1.11486	0.036552	yes	1.95182	1.23272	-0.662976	0.389282	no	Early nodulin 93 ENOD93 protein
Zm00001d045396	1.60232	0.270808	-2.56482	0.0268267	yes	2.65443	0.332252	-2.99805	0.00888312	yes	NO
Zm00001d045420	8.0486	2.02719	-1.98926	0.00181125	yes	1.2285	4.52972	1.88252	0.00181125	yes	NAD-dependent epimerase/dehydratase;GDP-mannose 4,6-dehydratase
Zm00001d045448	245.584	306.79	0.321034	0.225754	no	280.792	415.7	0.566041	0.00987143	yes	Ribosomal protein S10
Zm00001d045454	5.14373	3.13495	-0.714371	0.0427375	yes	4.75299	1.86081	-1.3529	0.00181125	yes	von Willebrand factor, type A
Zm00001d045456	9.73951	3.64698	-1.41715	0.00181125	yes	9.11131	1.04215	-3.1281	0.00181125	yes	von Willebrand factor, type A
Zm00001d045458	51.1028	79.7971	0.642933	0.00181125	yes	35.8194	58.7806	0.714598	0.00181125	yes	Phosphate-induced protein 1
Zm00001d045463	0.245906	0.869064	1.82136	0.0142054	yes	0.980642	1.07222	0.128797	0.914691	no	NO
Zm00001d045465	8.92897	6.19273	-0.527919	0.130648	no	9.47896	5.73877	-0.723987	0.0262298	yes	Transmembrane receptor, eukaryota
Zm00001d045473	0.558006	1.76171	1.65862	0.006796	yes	0.547853	1.7539	1.67871	0.00181125	yes	NO
Zm00001d045478	35.492	42.7429	0.268188	0.408532	no	39.8154	22.54	-0.820834	0.00181125	yes	Histone H1/H5;Histone H5;Histone H1/H5;Histone H5
Zm00001d045507	8.68338	12.8442	0.56479	0.0446659	yes	9.30363	9.44787	0.0221968	0.974187	no	Transcription factor GRAS
Zm00001d045534	31.5377	24.5099	-0.363712	0.159671	no	29.0958	19.2198	-0.598218	0.00569077	yes	NO
Zm00001d045544	35.9591	41.9447	0.222132	0.464747	no	65.0554	91.6665	0.494726	0.0280885	yes	Chaperonin Cpn60/TCP-1;Chaperonin Cpn60;Chaperonin Cpn60, conserved site;Chaperonin Cpn60/TCP-1;Chaperonin Cpn60;Chaperonin Cpn60, conserved site;Chaperonin Cpn60/TCP-1;Chaperonin Cpn60;Chaperonin Cpn60, conserved site;Chaperonin Cpn60/TCP-1;Chaperonin Cpn60;Chaperonin Cpn60, conserved site;Chaperonin Cpn60/TCP-1;Chaperonin Cpn60
Zm00001d045610	11.7552	15.2704	0.377437	0.247187	no	13.9141	8.79122	-0.662406	0.00569077	yes	Homogentisate 1,2-dioxygenase;RmlC-like cupin domain;Homogentisate 1,2-dioxygenase;RmlC-like cupin domain;Homogentisate 1,2-dioxygenase;RmlC-like cupin domain;Homogentisate 1,2-dioxygenase;RmlC-like cupin domain;Homogentisate 1,2-dioxygenase
Zm00001d045685	214.71	250.982	0.225197	0.477248	no	230.876	345.086	0.579835	0.0107864	yes	Gibberellin regulated protein
Zm00001d045695	0.294205	1.3485	2.19646	0.00181125	yes	0.72834	0.824971	0.179732	0.889883	no	Peptidase aspartic, active site;Aspartic peptidase;Peptidase aspartic, active site;Peptidase A1;Aspartic peptidase
Zm00001d045729	7.6628	3.81753	-1.00523	0.0142054	yes	5.64489	5.07945	-0.152272	0.861975	no	Leucine-rich repeat-containing N-terminal, type 2
Zm00001d045735	30.0822	44.5656	0.567019	0.00786573	yes	30.6801	26.7255	-0.199084	0.595212	no	Zinc finger, B-box;CCT domain;CCT domain;CCT domain;CCT domain;CCT domain
Zm00001d045800	1.53593	1.11787	-0.458361	0.355073	no	1.23228	0.605629	-1.02482	0.0280885	yes	GRAM;C2 calcium-dependent membrane targeting;C2 calcium/lipid-binding domain, CaLB;C2 membrane targeting protein
Zm00001d045804	33.5983	17.7505	-0.920531	0.00181125	yes	33.2468	7.81743	-2.08845	0.00181125	yes	NO;CCT domain;Zinc finger, B-box;CCT domain;Zinc finger, B-box;CCT domain
Zm00001d045836	0.737542	2.34035	1.66592	0.00451814	yes	1.66376	1.83768	0.143437	0.890222	no	NO
Zm00001d045843	0.2777	2.45027	3.14134	0.00181125	yes	0.544389	0.537422	-0.0185824	1	no	Peptidase A1;Aspartic peptidase
Zm00001d045844	3.09056	0	#NAME?	0.00181125	yes	2.48034	0.0118722	-7.70681	0.457159	no	NO
Zm00001d045959	1.55645	0	#NAME?	0.00181125	yes	0.97808	0	#NAME?	0.00181125	yes	Nicastrin
Zm00001d045962	0.660527	0	#NAME?	0.00181125	yes	0.568197	0	#NAME?	0.00181125	yes	NO;Peptidase C48, SUMO/Sentrin/Ubl1
Zm00001d045972	0.00978782	0.0454776	2.2161	1	no	0.0513137	1.12572	4.45536	0.00451814	yes	Glycosyltransferase AER61, uncharacterised
Zm00001d045973	2.26533	0.0314175	-6.17201	0.450582	no	1.34328	0	#NAME?	0.00181125	yes	NO
Zm00001d045975	13.6089	20.3581	0.581057	0.0134161	yes	10.5196	14.715	0.484214	0.0679141	no	U box domain;Armadillo-type fold
Zm00001d045987	4.21798	4.68319	0.150939	0.826611	no	5.65756	9.20401	0.702082	0.0195388	yes	Domain of unknown function DUF239;Domain of unknown function DUF4409
Zm00001d045993	2.14064	0.470695	-2.18518	0.00326291	yes	2.49174	0.524072	-2.24932	0.00181125	yes	NO
Zm00001d046112	3.36359	3.50641	0.05999	0.951284	no	3.50967	6.69339	0.931402	0.00451814	yes	Spermidine/spermine synthases family
Zm00001d046126	1.01643	0.280903	-1.85536	0.0494331	yes	0.840963	0.420383	-1.00034	0.257623	no	No apical meristem (NAM) protein
Zm00001d046170	0.0561032	0.0908856	0.695968	1	no	0.169914	0.877761	2.36902	0.00181125	yes	Pyruvate/Phosphoenolpyruvate kinase;Phosphoenolpyruvate carboxylase, active site;Phosphoenolpyruvate carboxylase
Zm00001d046187	6.08516	3.05984	-0.991842	0.0116693	yes	2.38451	2.56283	0.104045	0.925212	no	Haem peroxidase, plant/fungal/bacterial;Plant peroxidase;Haem peroxidase;Peroxidases heam-ligand binding site;Peroxidase, active site
Zm00001d046191	0.71309	0	#NAME?	0.00181125	yes	2.80893	0	#NAME?	0.00181125	yes	NO
Zm00001d046200	11.1935	0.0058837	-10.8936	0.595245	no	9.22901	0	#NAME?	0.00181125	yes	NO
Zm00001d046210	0.658742	1.39823	1.08582	0.0396368	yes	0.820144	1.24747	0.605059	0.387433	no	Glycoside hydrolase, family 1;Glycoside hydrolase, superfamily;Glycoside hydrolase, family 1;Glycoside hydrolase, superfamily;Glycoside hydrolase, family 1;Glycoside hydrolase, superfamily;Glycoside hydrolase, family 1;Glycoside hydrolase, superfamily;Glycoside hydrolase, family 1, active site;Glycoside hydrolase, family 1;Glycoside hydrolase, superfamily;Glycoside hydrolase, family 1, active sit…
Zm00001d046223	4.4039	8.40521	0.932503	0.00181125	yes	7.86375	11.0228	0.4872	0.0951351	no	Homeodomain;POX;Homeobox KN domain;Homeodomain-like;POX;Homeobox KN domain;Homeodomain-like;POX;Homeobox KN domain;Homeodomain-like;Homeodomain;POX;Homeobox KN domain;Homeodomain-like
Zm00001d046234	15.1876	11.5451	-0.39562	0.275468	no	12.4668	24.3467	0.965635	0.00181125	yes	NO
Zm00001d046277	4.27818	2.54388	-0.749966	0.0180486	yes	3.84461	2.17548	-0.821506	0.006796	yes	AAA+ ATPase domain;ABC transporter-like;ABC-2 type transporter;Plant PDR ABC transporter associated
Zm00001d046286	74.0996	58.0962	-0.351021	0.148672	no	89.9002	53.5638	-0.747064	0.00181125	yes	NO
Zm00001d046299	12.5408	4.92516	-1.34838	0.00181125	yes	13.5312	4.64499	-1.54254	0.00181125	yes	Heat shock factor (HSF)-type, DNA-binding
Zm00001d046330	18.7285	22.3498	0.255027	0.412808	no	10.7413	16.5544	0.624042	0.00888312	yes	Multicopper oxidase, copper-binding site;Multicopper oxidase, type 1;Cupredoxin;Multicopper oxidase, type 2;Multicopper oxidase, type 3;L-ascorbate oxidase, plants
Zm00001d046369	21.3397	39.7274	0.896597	0.00181125	yes	22.4764	40.046	0.833246	0.00181125	yes	Metallophosphoesterase domain;Serine/threonine-specific protein phosphatase/bis(5-nucleosyl)-tetraphosphatase;Metallophosphoesterase domain;Serine/threonine-specific protein phosphatase/bis(5-nucleosyl)-tetraphosphatase
Zm00001d046383	0.86124	0.9895	0.200284	0.869048	no	0.50657	1.24714	1.29979	0.0470317	yes	Major facilitator superfamily domain, general substrate transporter
Zm00001d046405	5.54218	0.65387	-3.08338	0.00181125	yes	8.77137	1.41947	-2.62745	0.00181125	yes	Homeodomain
Zm00001d046434	27.8666	42.9279	0.623377	0.00181125	yes	26.49	38.493	0.539151	0.0195388	yes	NO
Zm00001d046441	8.07359	6.57946	-0.295241	0.426021	no	7.88971	5.03092	-0.64915	0.018799	yes	FAR1 DNA binding domain;Zinc finger, SWIM-type;MULE transposase domain
Zm00001d046442	3.71576	6.88841	0.890514	0.0134161	yes	4.01155	8.12828	1.01879	0.00786573	yes	SOUL haem-binding protein;Regulatory factor, effector, bacterial;Protein of unknown function DUF2358;SOUL haem-binding protein;Regulatory factor, effector, bacterial;Protein of unknown function DUF2358;SOUL haem-binding protein;Regulatory factor, effector, bacterial;Protein of unknown function DUF2358
Zm00001d046474	0.397839	5.80791	3.86776	0.00326291	yes	2.24927	2.228	-0.0137067	0.994251	no	NO
Zm00001d046510	7.11897	4.11126	-0.792088	0.0647441	no	8.82207	2.33788	-1.91591	0.00181125	yes	NO
Zm00001d046521	3.05939	0.295902	-3.37006	0.00181125	yes	3.37136	0.144104	-4.54815	0.60871	no	NO
Zm00001d046530	9.37573	13.9552	0.573796	0.0489074	yes	9.24571	14.6927	0.668248	0.0134161	yes	Tetratricopeptide repeat-containing domain
Zm00001d046531	55.4169	36.9204	-0.585908	0.00181125	yes	47.3926	37.2296	-0.348212	0.171396	no	NO
Zm00001d046554	13.7167	13.2825	-0.0464151	0.941843	no	19.7552	11.1282	-0.828006	0.00181125	yes	von Willebrand factor, type A;Zinc finger, RING-type;Copine;von Willebrand factor, type A;Zinc finger, RING-type;Copine
Zm00001d046624	34.2578	37.4762	0.12954	0.780257	no	34.8068	24.6025	-0.500568	0.0484293	yes	Zinc finger, RING-CH-type
Zm00001d046632	1.82988	4.71026	1.36406	0.00987143	yes	2.86754	2.89415	0.0133244	0.990986	no	SANT/Myb domain;Homeodomain-like;Myb domain
Zm00001d046656	3.05923	1.43786	-1.08925	0.0417432	yes	4.08435	1.29063	-1.66203	0.00326291	yes	Nudix hydrolase 6-like;NUDIX hydrolase domain;NUDIX hydrolase domain-like;NUDIX hydrolase, conserved site;NUDIX hydrolase;Nudix hydrolase 6-like;NUDIX hydrolase domain;NUDIX hydrolase domain-like;NUDIX hydrolase, conserved site;NUDIX hydrolase;Nudix hydrolase 6-like;NUDIX hydrolase domain;NUDIX hydrolase domain-like;NUDIX hydrolase, conserved site;NUDIX hydrolase
Zm00001d046679	3.91646	4.79469	0.291887	0.48994	no	5.06158	3.18247	-0.669443	0.0316566	yes	K+ potassium transporter
Zm00001d046682	53.5775	64.2301	0.261624	0.403945	no	63.3048	91.9677	0.538811	0.0107864	yes	Thioredoxin-like fold;Redoxin
Zm00001d046697	333.228	355.504	0.0933574	0.857791	no	345.801	521.487	0.592689	0.0236194	yes	NAD-dependent epimerase/dehydratase
Zm00001d046700	88.516	94.1631	0.0892233	0.840842	no	85.9542	122.859	0.515362	0.00987143	yes	NAD-dependent epimerase/dehydratase
Zm00001d046706	8.75303	12.74	0.541507	0.247048	no	8.43527	15.7339	0.899366	0.024915	yes	NO
Zm00001d046749	78.2086	39.1613	-0.997897	0.00181125	yes	54.2399	26.4958	-1.03359	0.00181125	yes	C2 calcium-dependent membrane targeting;C2 calcium/lipid-binding domain, CaLB;Phosphoribosyltransferase C-terminal;C2 membrane targeting protein;C2 calcium-dependent membrane targeting;C2 calcium/lipid-binding domain, CaLB;Phosphoribosyltransferase C-terminal;C2 membrane targeting protein
Zm00001d046755	3.22844	0.145555	-4.4712	0.00181125	yes	2.75289	0.125344	-4.45698	0.00181125	yes	Signal transduction response regulator, receiver domain;SANT/Myb domain;Myb domain, plants;Homeodomain-like;CheY-like superfamily;Response regulator, plant B-type;Myb domain
Zm00001d046765	1.52111	2.20838	0.537862	0.351388	no	1.64404	0.518015	-1.66618	0.00181125	yes	Alpha-L-arabinofuranosidase B;Six-hairpin glycosidase-like;Protein of unknown function DUF1680
Zm00001d046766	16.9431	15.3939	-0.138345	0.731571	no	19.6209	13.8763	-0.499774	0.0321919	yes	Alpha-L-arabinofuranosidase B;Protein of unknown function DUF1680;Alpha-L-arabinofuranosidase B
Zm00001d046767	290.983	304.366	0.0648741	0.909025	no	314.177	179.491	-0.807661	0.00181125	yes	Zinc finger, A20-type;Zinc finger, AN1-type;Zinc finger, A20-type;Zinc finger, AN1-type;Zinc finger, A20-type;Zinc finger, AN1-type;Zinc finger, A20-type;Zinc finger, AN1-type
Zm00001d046778	7.30132	6.54081	-0.158687	0.793961	no	9.39682	5.27967	-0.831725	0.006796	yes	IQ motif, EF-hand binding site
Zm00001d046786	7.53523	13.5739	0.849111	0.00181125	yes	18.349	39.6499	1.11162	0.00181125	yes	Chlorophyll A-B binding protein;Chlorophyll a/b binding protein domain;Chlorophyll A-B binding protein;Chlorophyll a/b binding protein domain
Zm00001d046831	37.1851	23.1772	-0.68202	0.00181125	yes	36.7506	21.2136	-0.792777	0.00181125	yes	Protein phosphatase 2C (PP2C)-like
Zm00001d046855	30.3846	15.8652	-0.937472	0.00181125	yes	16.3299	19.7296	0.272846	0.410833	no	NAD-dependent epimerase/dehydratase
Zm00001d046865	27.8311	30.2175	0.118684	0.773113	no	38.0335	21.4832	-0.824062	0.00181125	yes	Fatty acid hydroxylase;Uncharacterised domain Wax2, C-terminal;Fatty acid hydroxylase;Uncharacterised domain Wax2, C-terminal;Uncharacterised domain Wax2, C-terminal;Fatty acid hydroxylase;Uncharacterised domain Wax2, C-terminal
Zm00001d046906	1.16609	1.42583	0.290121	0.744954	no	4.57426	2.34658	-0.962977	0.006796	yes	NO
Zm00001d046910	11.1551	15.9044	0.51173	0.0592684	no	10.1757	14.9018	0.550368	0.0437067	yes	NO
Zm00001d046913	2.52811	1.22405	-1.0464	0.036552	yes	1.35129	1.58631	0.231345	0.812019	no	AP2/ERF domain;DNA-binding, integrase-type;AP2/ERF domain;DNA-binding, integrase-type
Zm00001d046934	14.9432	8.82821	-0.759298	0.0216279	yes	25.6798	7.4719	-1.78109	0.00181125	yes	NO
Zm00001d046940	1.58572	2.66998	0.75169	0.261983	no	2.14058	4.65609	1.12112	0.022262	yes	Peptidyl-prolyl cis-trans isomerase, FKBP-type, domain
Zm00001d046945	0.347187	1.48305	2.09478	0.00181125	yes	0.418932	0.625572	0.57846	0.486932	no	NO
Zm00001d046952	15.7885	16.8231	0.0915652	0.862881	no	20.6993	14.7624	-0.487653	0.0446659	yes	NO
Zm00001d046960	1.42078	0	#NAME?	0.00181125	yes	1.60708	0	#NAME?	0.00181125	yes	NO
Zm00001d046962	1.01637	0	#NAME?	0.00181125	yes	2.27188	0.0381173	-5.8973	0.563151	no	NO
Zm00001d046975	0.606096	0.693253	0.193836	0.908096	no	0.984688	0.204037	-2.27083	0.0475117	yes	Protein of unknown function DUF2358
Zm00001d047044	14.9253	15.7932	0.0815469	0.872128	no	19.1082	9.38999	-1.025	0.00181125	yes	Zinc finger, FYVE/PHD-type
Zm00001d047045	7.67878	7.41104	-0.0512002	0.944054	no	9.32704	5.40438	-0.78729	0.00181125	yes	NO
Zm00001d047090	0.405592	1.88135	2.21367	0.00451814	yes	3.18691	3.94502	0.307874	0.658629	no	Major pollen allergen Lol pI;Expansin/pollen allergen, DPBB domain;Expansin, cellulose-binding-like domain;Expansin/Lol pI;Barwin-related endoglucanase;Major pollen allergen Lol pI;Expansin/pollen allergen, DPBB domain;Expansin/Lol pI;Barwin-related endoglucanase
Zm00001d047096	4.81758	13.4671	1.48306	0.00181125	yes	2.43983	7.36629	1.59416	0.00181125	yes	Major pollen allergen Lol pI;Expansin/pollen allergen, DPBB domain;Expansin, cellulose-binding-like domain;Expansin/Lol pI;Barwin-related endoglucanase
Zm00001d047150	2.1809	0.0927731	-4.55507	0.376475	no	1.92173	0.0655453	-4.87377	0.0427375	yes	NO;Glucose/ribitol dehydrogenase;Short-chain dehydrogenase/reductase SDR
Zm00001d047165	0.516657	0	#NAME?	1	no	1.09452	0	#NAME?	0.00181125	yes	NO
Zm00001d047166	39.405	46.6942	0.244867	0.406461	no	43.0102	58.3581	0.440253	0.0452262	yes	Cys/Met metabolism, pyridoxal phosphate-dependent enzyme;Pyridoxal phosphate-dependent transferase;Cys/Met metabolism, pyridoxal phosphate-dependent enzyme;Pyridoxal phosphate-dependent transferase;Cys/Met metabolism, pyridoxal phosphate-dependent enzyme;Pyridoxal phosphate-dependent transferase
Zm00001d047183	15.0548	10.5925	-0.507188	0.0489074	yes	16.5651	9.21672	-0.845819	0.00181125	yes	Putative S-adenosyl-L-methionine-dependent methyltransferase
Zm00001d047194	0.152138	0	#NAME?	1	no	0.737656	0	#NAME?	0.00181125	yes	O-methyltransferase, family 2;Plant methyltransferase dimerisation;Caffeate O-methyltransferase (COMT) family
Zm00001d047203	37.431	60.3179	0.688353	0.00181125	yes	43.361	58.724	0.43755	0.0484293	yes	Domain of unknown function DUF4057
Zm00001d047204	12.5169	17.734	0.50264	0.0475117	yes	9.57405	18.6386	0.961094	0.00181125	yes	NO
Zm00001d047208	2.95702	5.4202	0.874202	0.0304955	yes	2.1089	4.33578	1.0398	0.0157765	yes	Drug/metabolite transporter
Zm00001d047210	0.754353	2.27087	1.58993	0.02934	yes	1.81137	4.04819	1.16019	0.0299091	yes	Peptidase C14, caspase catalytic
Zm00001d047242	4.73336	4.06444	-0.219809	0.708645	no	8.4945	4.46504	-0.927855	0.00181125	yes	NO;Sodium/calcium exchanger membrane region;Calcium/proton exchanger CAX;Calcium/proton exchanger
Zm00001d047256	14.0742	3.02525	-2.21792	0.00181125	yes	19.0278	1.84116	-3.36942	0.00181125	yes	Protein kinase-like domain;Protein kinase, ATP binding site;Armadillo repeat-containing protein 3 and Serine/threonine-protein kinase CTR1;Protein kinase-like domain;Protein kinase, ATP binding site;Armadillo repeat-containing protein 3 and Serine/threonine-protein kinase CTR1;Armadillo repeat-containing protein 3 and Serine/threonine-protein kinase CTR1
Zm00001d047276	0.177369	7.10229	5.32346	0.00181125	yes	0.717335	1.5384	1.10071	0.0782966	no	Glycosyl-phosphatidyl inositol-anchored, plant;COBRA-like;Glycosyl-phosphatidyl inositol-anchored, plant;COBRA-like
Zm00001d047283	135.422	107.801	-0.32909	0.347111	no	154.072	98.8593	-0.640155	0.0180486	yes	NO;Vps52/Sac2
Zm00001d047290	8.74896	11.6741	0.416132	0.243154	no	13.7216	7.6208	-0.848435	0.00181125	yes	Protein of unknown function DUF1675
Zm00001d047293	0.89166	0.310435	-1.5222	0.0963896	no	1.82742	0.584227	-1.6452	0.0370675	yes	X8
Zm00001d047354	33.3513	40.899	0.29432	0.3493	no	32.2902	46.0341	0.511606	0.0401461	yes	Ubiquitin-conjugating enzyme, E2;Ubiquitin-conjugating enzyme/RWD-like;Ubiquitin-conjugating enzyme, active site;Ubiquitin-conjugating enzyme, E2;Ubiquitin-conjugating enzyme/RWD-like;Ubiquitin-conjugating enzyme, active site
Zm00001d047361	2.91643	2.08987	-0.480791	0.213708	no	3.01269	1.29626	-1.2167	0.00181125	yes	NO
Zm00001d047362	19.1021	18.493	-0.0467533	0.947191	no	23.7899	15.0649	-0.659156	0.0116693	yes	Domain of unknown function DUF1084
Zm00001d047367	21.1238	0.198466	-6.73383	0.00181125	yes	29.7818	0.124342	-7.90398	0.00181125	yes	NO;Proteinase inhibitor I29, cathepsin propeptide
Zm00001d047392	23.4791	30.5144	0.378115	0.132696	no	16.6619	23.0457	0.467946	0.0479827	yes	WD40-repeat-containing domain;Zinc finger, RING-type;WD40-repeat-containing domain;Zinc finger, RING-type
Zm00001d047402	4.36594	2.4148	-0.85439	0.0280885	yes	6.2548	2.95844	-1.08012	0.00181125	yes	NO
Zm00001d047418	2.33165	2.73095	0.228047	0.784627	no	4.85365	2.78859	-0.799537	0.0470317	yes	Cytochrome P450, E-class, group I;Cytochrome P450;Cytochrome P450, conserved site;Cytochrome P450
Zm00001d047423	2.2111	0.242908	-3.18628	0.00181125	yes	5.27136	0.111858	-5.55843	0.00786573	yes	Peptidase C15, pyroglutamyl peptidase I
Zm00001d047424	0.256767	0.814665	1.66575	0.0370675	yes	0.702545	1.1002	0.647103	0.392626	no	NO
Zm00001d047426	36.192	31.9211	-0.181159	0.659958	no	37.6475	25.9345	-0.537683	0.0280885	yes	NO
Zm00001d047428	7.35112	4.91874	-0.579676	0.0479827	yes	7.65366	4.12094	-0.893179	0.00181125	yes	Serine/threonine- / dual specificity protein kinase, catalytic domain;Calcium-binding EF-hand;Protein kinase, catalytic domain;Serine/threonine-protein kinase, active site;Protein kinase-like domain;Protein kinase, ATP binding site
Zm00001d047453	0.611522	0.222735	-1.45707	0.0216279	yes	0.522566	0.134234	-1.96087	1	no	Villin headpiece;Villin/Gelsolin;Gelsolin domain
Zm00001d047463	2.07423	3.56636	0.781874	0.0972282	no	1.59396	3.19639	1.00382	0.036552	yes	NO
Zm00001d047467	1.97543	0	#NAME?	0.00181125	yes	2.47833	0.00726745	-8.4137	0.613247	no	NO
Zm00001d047468	5.24781	8.43821	0.685222	0.0149847	yes	4.36187	5.00944	0.199703	0.71351	no	FMP27, GFWDK domain;FMP27, C-terminal;FMP27, GFWDK domain;FMP27, C-terminal;FMP27, GFWDK domain;FMP27, C-terminal
Zm00001d047470	51.2877	57.1188	0.155353	0.688126	no	75.6301	41.6638	-0.860167	0.00181125	yes	Ataxin-2, C-terminal
Zm00001d047480	0.996036	2.03138	1.02819	0.016544	yes	0.867073	0.937002	0.111898	0.921449	no	Glycoside hydrolase, family 14;Glycoside hydrolase, superfamily
Zm00001d047492	9.52498	11.3091	0.247694	0.600459	no	13.1277	8.34993	-0.652778	0.0195388	yes	Heavy metal-associated domain, HMA
Zm00001d047501	9.64584	12.0895	0.325778	0.367205	no	8.55847	15.2733	0.835589	0.00181125	yes	DNA photolyase, FAD-binding/Cryptochrome, C-terminal;DNA photolyase, N-terminal
Zm00001d047503	50.9185	65.5134	0.363601	0.159866	no	78.5113	43.4872	-0.85231	0.00181125	yes	Dormancyauxin associated
Zm00001d047554	2.63849	5.12525	0.95791	0.00569077	yes	4.1491	4.48581	0.112571	0.879726	no	No apical meristem (NAM) protein
Zm00001d047555	5.20213	7.00245	0.428757	0.314479	no	12.3208	5.93831	-1.05298	0.00181125	yes	NO;Thioredoxin-like fold;Thioredoxin domain
Zm00001d047579	0.103152	0.161223	0.644283	1	no	0.167363	0.756751	2.17684	0.0360468	yes	SANT/Myb domain;Homeodomain-like;Myb domain
Zm00001d047592	7.08956	0.0758387	-6.54662	0.00181125	yes	9.06222	0.0769398	-6.87999	0.00181125	yes	NO
Zm00001d047632	6.5668	3.8606	-0.766364	0.00181125	yes	6.02346	3.49517	-0.78523	0.00326291	yes	Signal transduction histidine kinase, subgroup 1, dimerisation/phosphoacceptor domain;Histidine kinase-like ATPase, ATP-binding domain;GAF domain;Phytochrome;PAS domain;Signal transduction histidine kinase, core;Signal transduction histidine kinase, homodimeric domain;Phytochrome A/B/C/D/E;Phytochrome, central region;Phytochrome chromophore binding site;PAS fold-2;PAS fold;Phytochrome chromophore…
Zm00001d047636	9.63057	7.27814	-0.404052	0.299088	no	9.97935	5.70272	-0.807295	0.00786573	yes	SET domain;SANT/Myb domain;Histone-lysine N-methyltransferase, EZ;CXC domain;SET domain;SANT/Myb domain;Histone-lysine N-methyltransferase, EZ;CXC domain;SET domain;SANT/Myb domain;CXC domain
Zm00001d047638	1.52224	2.2885	0.588212	0.362016	no	1.4747	3.20301	1.11901	0.0327384	yes	NO
Zm00001d047663	30.5068	37.7834	0.308619	0.290987	no	43.9122	28.3523	-0.631154	0.00326291	yes	AMP-dependent synthetase/ligase;AMP-binding, conserved site;Domain of unknown function DUF4009
Zm00001d047687	10.8551	23.8171	1.13363	0.00181125	yes	11.3806	24.3112	1.09504	0.00181125	yes	DnaJ domain
Zm00001d047690	7.16016	12.4084	0.793254	0.00326291	yes	7.62964	8.88294	0.219422	0.635018	no	NO
Zm00001d047708	2.05124	2.52934	0.302266	0.699896	no	3.60682	1.75529	-1.03902	0.0321919	yes	NO
Zm00001d047743	10.2644	11.6697	0.185109	0.675125	no	11.2075	16.3161	0.541825	0.0349298	yes	Fatty acid desaturase, type 1;Protein of unknown function DUF3474;Fatty acid desaturase, type 1;Protein of unknown function DUF3474;Fatty acid desaturase, type 1
Zm00001d047779	11.98	12.7521	0.0901087	0.904293	no	19.2691	7.3541	-1.38967	0.00181125	yes	Conserved hypothetical protein CHP01589, plant
Zm00001d047847	13.0222	31.205	1.26081	0.00181125	yes	14.0953	17.8805	0.343174	0.299289	no	NO
Zm00001d047933	2.9537	11.6615	1.98116	0.00181125	yes	14.7302	19.4923	0.404132	0.199156	no	Pollen Ole e 1 allergen/extensin
Zm00001d047984	10.4959	7.51485	-0.482009	0.249133	no	12.336	6.5549	-0.912228	0.00181125	yes	Haem peroxidase, plant/fungal/bacterial;Plant peroxidase;Haem peroxidase;Haem peroxidase, plant/fungal/bacterial;Plant peroxidase;Haem peroxidase;Haem peroxidase, plant/fungal/bacterial;Plant peroxidase;Haem peroxidase;Peroxidases heam-ligand binding site
Zm00001d048020	51.885	35.1869	-0.560279	0.0180486	yes	53.7916	46.6464	-0.205613	0.564599	no	Leghaemoglobin;Globin;Globin-like;Leghaemoglobin, iron-binding site;Leghaemoglobin;Globin;Globin-like;Leghaemoglobin, iron-binding site
Zm00001d048050	24.7828	15.5207	-0.675141	0.00987143	yes	10.7243	13.6196	0.344799	0.429215	no	Glutamine synthetase, catalytic domain;Glutamine synthetase, glycine-rich site;Glutamine synthetase, beta-Grasp;Glutamine synthetase, beta-Grasp;Glutamine synthetase, catalytic domain;Glutamine synthetase, glycine-rich site
Zm00001d048074	14.3539	14.5822	0.0227681	0.968431	no	14.555	10.4172	-0.482555	0.0417432	yes	NO
Zm00001d048089	0	17.607	inf	0.00181125	yes	0	14.2998	inf	0.00181125	yes	NO
Zm00001d048091	144.092	201.361	0.482789	0.0630913	no	162.753	285.019	0.808378	0.00181125	yes	ATPase, F1 complex, gamma subunit
Zm00001d048093	4.7145	8.25619	0.808373	0.0125648	yes	5.235	6.35457	0.279603	0.576111	no	NO
Zm00001d048098	27.9408	20.038	-0.479638	0.0457043	yes	26.3516	17.0836	-0.62528	0.00569077	yes	NO
Zm00001d048099	15.1906	21.4366	0.496894	0.0544982	no	14.703	23.3182	0.665346	0.00569077	yes	Glycoside hydrolase, family 1;Glycoside hydrolase, superfamily;Glycoside hydrolase, family 1, active site;Glycoside hydrolase, family 1;Glycoside hydrolase, superfamily;Glycoside hydrolase, family 1, active site;Glycoside hydrolase, family 1;Glycoside hydrolase, superfamily;Glycoside hydrolase, family 1, active site
Zm00001d048100	130.652	86.9768	-0.587023	0.00326291	yes	134.737	98.6183	-0.450223	0.054035	no	SecY/SEC61-alpha family;Translocon Sec61/SecY, plug domain;SecY subunit domain;SecY/SEC61-alpha family;Translocon Sec61/SecY, plug domain;SecY subunit domain;SecY/SEC61-alpha family;Translocon Sec61/SecY, plug domain;SecY subunit domain;SecY/SEC61-alpha family;Translocon Sec61/SecY, plug domain;SecY subunit domain
Zm00001d048101	91.4419	52.468	-0.801419	0.00181125	yes	92.6464	39.9496	-1.21355	0.00181125	yes	NO
Zm00001d048105	24.6642	35.1724	0.512026	0.0202631	yes	25.2056	30.4103	0.270812	0.350451	no	SANT/Myb domain
Zm00001d048113	0.802878	4.33936	2.43423	0.00181125	yes	0.865919	4.89722	2.49966	0.00181125	yes	NO
Zm00001d048123	0.956563	6.58672	2.78363	0.00451814	yes	0.915166	4.5446	2.31205	0.00888312	yes	WPP domain
Zm00001d048135	3.67027	0.0843426	-5.44348	0.460379	no	2.9848	0.224065	-3.73564	0.0107864	yes	NO
Zm00001d048136	13.7597	0.051107	-8.07271	0.613641	no	16.0586	0	#NAME?	0.00181125	yes	NO
Zm00001d048137	9.23342	18.0455	0.966701	0.00181125	yes	9.25291	12.7242	0.4596	0.0947657	no	NO
Zm00001d048138	23.4556	22.3729	-0.0681761	0.895038	no	16.947	23.4382	0.467832	0.0461284	yes	BTB/POZ-like;BTB/POZ fold;BTB/POZ;NPH3 domain;BTB/POZ-like;BTB/POZ fold;BTB/POZ;NPH3 domain;BTB/POZ-like;BTB/POZ fold;BTB/POZ;NPH3 domain
Zm00001d048146	5.5245	6.3397	0.198571	0.672655	no	5.39875	2.88846	-0.902326	0.00451814	yes	NO
Zm00001d048165	21.5002	32.5431	0.597999	0.018799	yes	27.8916	24.7933	-0.169877	0.698345	no	NO
Zm00001d048178	3.49357	4.08733	0.226459	0.741922	no	1.82896	3.38665	0.888835	0.0354576	yes	Sugar/inositol transporter;General substrate transporter;Sugar transporter, conserved site;Major facilitator superfamily domain, general substrate transporter;Major facilitator superfamily domain
Zm00001d048203	12.0957	15.6524	0.371889	0.277097	no	18.0184	9.44393	-0.932011	0.00181125	yes	Protein phosphatase 2C (PP2C)-like
Zm00001d048205	30.2531	42.037	0.474577	0.0255536	yes	30.8432	35.3603	0.197174	0.552594	no	Zinc finger, C2H2
Zm00001d048303	5.62307	0	#NAME?	0.00181125	yes	0.210985	1.32164	2.64712	0.21208	no	NO
Zm00001d048353	12.4428	7.19012	-0.791228	0.0116693	yes	7.46799	8.43422	0.175534	0.773818	no	Glutathione S-transferase, C-terminal;Glutathione S-transferase/chloride channel, C-terminal;Glutathione S-transferase, C-terminal;Glutathione S-transferase, N-terminal;Glutathione S-transferase, C-terminal-like;Thioredoxin-like fold;Glutathione S-transferase/chloride channel, C-terminal
Zm00001d048354	8.17201	4.14566	-0.979087	0.0157765	yes	5.91246	7.97283	0.431334	0.354943	no	Glutathione S-transferase, C-terminal;Glutathione S-transferase, N-terminal;Glutathione S-transferase, C-terminal-like;Thioredoxin-like fold;Glutathione S-transferase/chloride channel, C-terminal;Glutathione S-transferase, C-terminal;Glutathione S-transferase, C-terminal-like;Glutathione S-transferase/chloride channel, C-terminal
Zm00001d048479	6.16963	14.409	1.22371	0.00181125	yes	24.446	35.8879	0.553895	0.018799	yes	Nascent polypeptide-associated complex NAC domain;Nascent polypeptide-associated complex subunit alpha
Zm00001d048544	21.9992	23.9729	0.123954	0.780472	no	23.2127	15.5483	-0.578156	0.00987143	yes	Pleckstrin homology domain;Oxysterol-binding protein;Pleckstrin homology domain;Oxysterol-binding protein;Oxysterol-binding protein
Zm00001d048608	0.118531	1.34242	3.5015	0.0262298	yes	0.117959	0.190842	0.694096	1	no	PMR5 N-terminal domain;PC-Esterase
Zm00001d048611	10.2258	20.9873	1.0373	0.00181125	yes	11.7121	22.3468	0.932063	0.00786573	yes	NO
Zm00001d048634	617.26	630.984	0.0317239	0.964192	no	614.851	1018.36	0.727934	0.0195388	yes	NO
Zm00001d048635	6.50446	5.52788	-0.234701	0.558547	no	10.1566	5.22213	-0.959709	0.00181125	yes	NB-ARC;Disease resistance protein
Zm00001d048637	1.48377	1.67819	0.177638	0.835569	no	3.12814	1.09487	-1.51454	0.00181125	yes	NO
Zm00001d048639	1.73562	1.86911	0.106903	0.905059	no	3.65402	1.26273	-1.53294	0.00181125	yes	NB-ARC;Disease resistance protein
Zm00001d048643	0.423183	1.76592	2.06107	0.00181125	yes	2.82772	10.1875	1.84909	0.00181125	yes	Mycolic acid cyclopropane synthase
Zm00001d048680	20.2195	40.7862	1.01234	0.00181125	yes	41.0827	34.0464	-0.271028	0.414155	no	NO
Zm00001d048694	3.33798	1.81576	-0.878398	0.0972282	no	4.56049	1.37096	-1.734	0.00181125	yes	Protein of unknown function DUF581
Zm00001d048789	0.912847	2.76917	1.60101	0.0304955	yes	2.26413	2.27264	0.00541201	0.995217	no	NO
Zm00001d048841	108.92	68.2226	-0.674954	0.00181125	yes	193.512	118.322	-0.709711	0.00181125	yes	Patatin/Phospholipase A2-related;Acyl transferase/acyl hydrolase/lysophospholipase;Acyl transferase/acyl hydrolase/lysophospholipase
Zm00001d048877	3.28895	4.34534	0.40184	0.35145	no	5.13023	2.58135	-0.990898	0.00326291	yes	Leucine-rich repeat;Protein kinase, catalytic domain;Serine/threonine-protein kinase, active site;Protein kinase-like domain;Leucine-rich repeat-containing N-terminal, type 2;Protein kinase, ATP binding site;Leucine-rich repeat;Protein kinase, catalytic domain;Serine/threonine-protein kinase, active site;Protein kinase-like domain;Leucine-rich repeat-containing N-terminal, type 2;Protein kinase, …
Zm00001d048899	82.6568	78.8451	-0.0681116	0.886634	no	83.3174	54.475	-0.613024	0.00451814	yes	TB2/DP1/HVA22-related protein
Zm00001d048901	10.6783	16.8686	0.659653	0.0216279	yes	17.4003	8.03264	-1.11516	0.00181125	yes	NO
Zm00001d048943	4.73377	2.21859	-1.09334	0.0370675	yes	5.70446	2.27045	-1.32911	0.00888312	yes	Thioredoxin-like fold;Thioredoxin domain
Zm00001d048947	0	1.48259	inf	0.00181125	yes	0	2.75396	inf	0.00181125	yes	Barwin
Zm00001d048950	0.365392	3.09906	3.08431	0.0242807	yes	1.66336	4.43881	1.41608	0.0304955	yes	Barwin
Zm00001d048961	0	7.93905	inf	0.00181125	yes	0.0145358	5.60301	8.59045	0.464427	no	NO
Zm00001d048969	15.2689	20.5365	0.4276	0.0872676	no	12.2046	18.259	0.581185	0.0149847	yes	Zinc finger, PHD-type;Zinc finger, FYVE/PHD-type;Zinc finger, PHD-type, conserved site;Zinc finger, PHD-finger;Zinc finger, PHD-type;Zinc finger, FYVE/PHD-type;Zinc finger, PHD-type, conserved site;Zinc finger, PHD-finger
Zm00001d048994	0.752779	0.558019	-0.431911	0.613177	no	0.653746	0.231449	-1.49804	0.00888312	yes	NO
Zm00001d048998	7.34484	12.332	0.747609	0.0134161	yes	21.9246	43.8308	0.999395	0.00181125	yes	NO
Zm00001d049016	2.37165	8.43024	1.82968	0.00181125	yes	4.42985	3.78587	-0.22663	0.771631	no	F-box domain, cyclin-like;Kelch repeat type 1
Zm00001d049049	8.20218	5.07175	-0.693524	0.0202631	yes	6.4831	5.4171	-0.259164	0.580866	no	Pyruvate kinase;Pyruvate/Phosphoenolpyruvate kinase;Pyruvate kinase;Pyruvate kinase-like, insert domain;Pyruvate kinase, barrel;Pyruvate kinase, C-terminal;Pyruvate/Phosphoenolpyruvate kinase;Pyruvate kinase-like, insert domain;Pyruvate kinase, barrel
Zm00001d049071	1.12218	2.7156	1.27496	0.0116693	yes	2.79843	3.88873	0.474684	0.354256	no	Haem peroxidase, plant/fungal/bacterial;Plant peroxidase;Haem peroxidase;Haem peroxidase, plant/fungal/bacterial;Plant peroxidase;Haem peroxidase;Peroxidases heam-ligand binding site
Zm00001d049179	261.42	326.726	0.321712	0.262921	no	398.779	649.021	0.702675	0.006796	yes	NO
Zm00001d049234	234.169	262.148	0.162827	0.691382	no	242.525	361.292	0.575033	0.0216279	yes	Serine hydroxymethyltransferase;Pyridoxal phosphate-dependent transferase;Serine hydroxymethyltransferase, pyridoxal phosphate binding site
Zm00001d049242	0.841199	2.7193	1.69272	0.0242807	yes	1.71956	1.66632	-0.045366	0.976336	no	NO
Zm00001d049252	0.416465	0.518514	0.316188	1	no	1.08376	0.273815	-1.98478	0.0287266	yes	SWEET sugar transporter
Zm00001d049267	0.0539496	0.234459	2.11965	1	no	0.517644	2.55665	2.30422	0.0134161	yes	Acyl carrier protein (ACP);Phosphopantetheine attachment site;Acyl carrier protein-like
Zm00001d049303	0.635386	3.54781	2.48122	0.00181125	yes	1.00108	1.37731	0.460302	0.628866	no	O-methyltransferase, family 2;Plant methyltransferase dimerisation;Caffeate O-methyltransferase (COMT) family
Zm00001d049501	34.7106	41.2614	0.249415	0.419743	no	47.3821	32.8229	-0.52964	0.0157765	yes	GNAT domain;Acyl-CoA N-acyltransferase;GNAT domain;Acyl-CoA N-acyltransferase
Zm00001d049541	14.4037	29.766	1.04723	0.00181125	yes	18.3826	23.8646	0.376533	0.183609	no	O-methyltransferase, family 2;Plant methyltransferase dimerisation;Caffeate O-methyltransferase (COMT) family;Orn/DAP/Arg decarboxylase 2, conserved site
Zm00001d049543	1.03289	2.76795	1.42213	0.00181125	yes	0.740332	1.74803	1.23948	0.00181125	yes	SANT/Myb domain;Myb domain, plants;Homeodomain-like;Myb domain
Zm00001d049554	34.0734	23.1276	-0.559032	0.0142054	yes	34.8872	36.3869	0.0607177	0.906236	no	Sugar phosphate transporter;Major facilitator superfamily;Major facilitator superfamily domain, general substrate transporter;Major facilitator superfamily domain;Major facilitator superfamily;Major facilitator superfamily domain, general substrate transporter;Major facilitator superfamily domain;Sugar phosphate transporter;Major facilitator superfamily;Major facilitator superfamily domain, gener…
Zm00001d049605	32.6447	31.1673	-0.0668154	0.888343	no	31.3587	22.6351	-0.470304	0.033914	yes	Helicase, C-terminal;SNF2-related;Helicase, superfamily 1/2, ATP-binding domain
Zm00001d049788	1.38291	3.23946	1.22804	0.0262298	yes	1.3693	1.26291	-0.116689	0.934821	no	NO
Zm00001d049916	24.5694	17.2362	-0.511422	0.0262298	yes	10.2793	13.5812	0.401874	0.194697	no	Drug/metabolite transporter
Zm00001d049950	2.45	7.53131	1.62012	0.00181125	yes	9.23607	13.6144	0.559786	0.0327384	yes	Male sterility, NAD-binding;Fatty acyl-CoA reductase;Male sterility, NAD-binding;Fatty acyl-CoA reductase
Zm00001d050043	15.4931	18.3811	0.246599	0.549605	no	29.3922	15.1016	-0.96073	0.00181125	yes	NO
Zm00001d050076	3.9113	3.12545	-0.323584	0.560204	no	4.79779	2.35593	-1.02607	0.00888312	yes	Leucine-rich repeat;Leucine rich repeat 4;Leucine-rich repeat;Leucine-rich repeat-containing N-terminal, type 2
Zm00001d050196	11.1986	7.07782	-0.661943	0.0396368	yes	16.7366	20.7738	0.311759	0.339046	no	NO;Dienelactone hydrolase
Zm00001d050293	6.50754	5.90057	-0.141258	0.778542	no	7.89574	5.1158	-0.626115	0.0116693	yes	Trehalose-phosphatase;Glycosyl transferase, family 20;HAD-superfamily hydrolase, subfamily IIB;HAD-like domain
Zm00001d050347	16.6828	19.3145	0.211324	0.631084	no	19.4529	12.9867	-0.582952	0.0498833	yes	NO
Zm00001d050403	13.5983	22.6466	0.735867	0.00326291	yes	27.14	55.4589	1.031	0.00181125	yes	Chlorophyll A-B binding protein;Chlorophyll a/b binding protein domain;Chlorophyll A-B binding protein;Chlorophyll a/b binding protein domain;Chlorophyll A-B binding protein;Chlorophyll a/b binding protein domain;Chlorophyll A-B binding protein;Chlorophyll a/b binding protein domain
Zm00001d050635	1.46505	3.02785	1.04735	0.190137	no	4.32365	9.69534	1.16504	0.016544	yes	Cyclophilin-like peptidyl-prolyl cis-trans isomerase domain;Cyclophilin-type peptidyl-prolyl cis-trans isomerase, conserved site;Cyclophilin-type peptidyl-prolyl cis-trans isomerase
Zm00001d050649	36.6651	21.5089	-0.76947	0.00181125	yes	23.8392	11.2394	-1.08477	0.00181125	yes	Phosphatidylethanolamine-binding, conserved site;Phosphatidylethanolamine-binding protein PEBP;Phosphatidylethanolamine-binding, conserved site;Phosphatidylethanolamine-binding protein PEBP
Zm00001d050768	15.0771	14.3634	-0.0699641	0.906812	no	14.4249	20.733	0.52337	0.0489074	yes	NO
Zm00001d050790	18.5327	27.8025	0.585141	0.0229085	yes	22.4184	28.9723	0.369988	0.204552	no	NO;Remorin, C-terminal;Remorin, C-terminal;Remorin, C-terminal
Zm00001d051053	7.05205	7.2055	0.0310542	0.97446	no	12.2498	7.11425	-0.783978	0.0229085	yes	NO;Chlorophyll a/b binding protein domain
Zm00001d051056	18.6116	21.9217	0.236154	0.479461	no	26.5243	15.8917	-0.739041	0.00181125	yes	NO
Zm00001d051080	22.7689	34.0972	0.582588	0.0202631	yes	12.5468	20.3962	0.700986	0.0125648	yes	NO;Phosphoribosyltransferase domain
Zm00001d051110	4.8769	14.8825	1.60958	0.00181125	yes	18.6326	23.1608	0.313856	0.309217	no	Lipase, GDSL
Zm00001d051140	2.82239	3.04104	0.107649	0.913786	no	3.25409	1.39599	-1.22097	0.0274665	yes	No apical meristem (NAM) protein
Zm00001d051143	15.0117	23.9075	0.671375	0.0354576	yes	12.4892	13.3989	0.101431	0.897421	no	Domain of unknown function DUF640
Zm00001d051161	5.11029	10.3622	1.01986	0.00181125	yes	8.02391	17.2986	1.10828	0.00181125	yes	Aromatic amino acid lyase;Phenylalanine ammonia-lyase;L-Aspartase-like;Phenylalanine/histidine ammonia-lyases, active site;Aromatic amino acid lyase;Phenylalanine ammonia-lyase;L-Aspartase-like;Phenylalanine/histidine ammonia-lyases, active site;Aromatic amino acid lyase;Phenylalanine ammonia-lyase;L-Aspartase-like;Phenylalanine/histidine ammonia-lyases, active site
Zm00001d051174	0	0.922753	inf	0.143069	no	0.0651209	1.10901	4.09001	0.0149847	yes	Major intrinsic protein;Aquaporin-like
Zm00001d051180	2.74883	27.7785	3.33708	0.00181125	yes	3.18961	20.0607	2.65292	0.00181125	yes	Protein of unknown function DUF3755
Zm00001d051193	17.2709	12.8454	-0.427099	0.0951351	no	20.8138	10.6235	-0.970283	0.00181125	yes	NO
Zm00001d051211	108.038	155.747	0.52766	0.0149847	yes	111.484	180.598	0.695945	0.00181125	yes	Proteasome, subunit alpha/beta;Proteasome, alpha-subunit, N-terminal domain;Proteasome A-type subunit;Proteasome, subunit alpha/beta;Proteasome, alpha-subunit, N-terminal domain;Proteasome A-type subunit;Proteasome, subunit alpha/beta;Proteasome, alpha-subunit, N-terminal domain;Proteasome A-type subunit;Proteasome, subunit alpha/beta;Proteasome, alpha-subunit, N-terminal domain;Proteasome A-type…
Zm00001d051216	1.45493	4.64666	1.67525	0.00888312	yes	2.95549	3.33724	0.17526	0.885064	no	Transcription factor, TCP;Transcription factor TCP subgroup
Zm00001d051235	11.8063	18.4458	0.643729	0.00569077	yes	12.8179	15.5843	0.281934	0.374334	no	NO
Zm00001d051267	1.20279	1.26252	0.0699178	0.963045	no	2.21522	0.801672	-1.46637	0.0280885	yes	SANT/Myb domain;Homeodomain-like;Myb domain
Zm00001d051268	6.67125	27.8874	2.06359	0.00181125	yes	5.98714	24.5008	2.03289	0.00181125	yes	Helicase, C-terminal
Zm00001d051328	5.01492	1.07958	-2.21575	0.00181125	yes	3.51066	1.61007	-1.12462	0.033301	yes	DNA-binding WRKY
Zm00001d051329	2.1268	0.550568	-1.94969	0.00181125	yes	1.68817	0.577478	-1.54762	0.0149847	yes	Major sperm protein;PapD-like;Vesicle-associated membrane protein
Zm00001d051343	1.67779	5.86495	1.80555	0.00181125	yes	1.19788	2.79343	1.22155	0.0157765	yes	Serine-threonine/tyrosine-protein kinase catalytic domain;Protein kinase, catalytic domain;Protein kinase-like domain
Zm00001d051344	6.95371	17.2523	1.31093	0.00181125	yes	4.02324	10.4056	1.37093	0.00181125	yes	Protein of unknown function DUF761, plant
Zm00001d051349	0.118827	7.78383	6.03354	0.00181125	yes	0.17741	7.2989	5.36252	0.00181125	yes	NO
Zm00001d051362	0.739264	4.59713	2.63657	0.00181125	yes	3.03756	10.6035	1.80355	0.00181125	yes	Major intrinsic protein;Aquaporin-like
Zm00001d051365	0.0313137	1.41041	5.49318	0.527602	no	0	0.826598	inf	0.00181125	yes	NO
Zm00001d051374	0.503455	4.55678	3.17808	0.0125648	yes	1.26123	3.25851	1.36939	0.0954304	no	Pex19 protein
Zm00001d051375	10.5593	2.13173	-2.30842	0.00181125	yes	11.1786	2.46875	-2.17889	0.00181125	yes	NO
Zm00001d051394	4.25051	0.170066	-4.64347	0.0327384	yes	4.75623	0.0718644	-6.0484	0.287922	no	NO
Zm00001d051403	2.89973	84.4538	4.86417	0.00181125	yes	3.4648	68.2065	4.29907	0.00181125	yes	Major intrinsic protein;Aquaporin-like;Major intrinsic protein;Major intrinsic protein, conserved site;Aquaporin-like;Major intrinsic protein;Major intrinsic protein, conserved site;Aquaporin-like
Zm00001d051525	14.4155	14.0596	-0.0360633	0.949688	no	8.87846	6.07685	-0.546984	0.0494331	yes	Oligopeptide transporter OPT superfamily;Tetrapeptide transporter, OPT1/isp4;Oligopeptide transporter OPT superfamily
Zm00001d051636	15.4308	21.4496	0.475137	0.0457043	yes	16.778	18.6642	0.153706	0.704334	no	NO
Zm00001d051684	4.16221	1.90369	-1.12855	0.00181125	yes	6.58732	1.24032	-2.40898	0.00181125	yes	Zinc finger, B-box;CCT domain
Zm00001d051688	7.96491	7.90099	-0.0116234	0.986985	no	8.6474	12.7182	0.556552	0.0149847	yes	Calponin homology domain;Actinin-type, actin-binding, conserved site
Zm00001d051746	5.38949	6.83567	0.342934	0.449389	no	8.1248	14.6282	0.848346	0.00181125	yes	NO;Rhodanese-like domain
Zm00001d051749	1.69003	4.76186	1.49448	0.00181125	yes	5.05039	3.07375	-0.716395	0.0679141	no	Leucine zipper, homeobox-associated;Homeodomain;Helix-turn-helix motif;Homeodomain-like;Homeobox, conserved site;Leucine zipper, homeobox-associated;Homeodomain;Helix-turn-helix motif;Homeodomain-like;Homeobox, conserved site;Leucine zipper, homeobox-associated;Homeodomain;Helix-turn-helix motif;Homeodomain-like;Homeobox, conserved site
Zm00001d051779	0.950075	0.888571	-0.0965551	0.955196	no	0.602821	1.85576	1.62221	0.0180486	yes	Aspartic peptidase
Zm00001d051785	10.7304	14.2299	0.407217	0.300599	no	18.0381	30.2905	0.747817	0.00181125	yes	Domain of unknown function DUF4308
Zm00001d051873	18.0062	18.6267	0.0488831	0.930869	no	19.5097	13.8858	-0.490586	0.0489074	yes	Protease-associated domain, PA;Peptidase A22, presenilin signal peptide;Peptidase A22B, signal peptide peptidase
Zm00001d051896	5.10519	8.27497	0.696789	0.033914	yes	8.52917	10.6081	0.314686	0.41987	no	Oxoglutarate/iron-dependent dioxygenase;Non-haem dioxygenase N-terminal domain
Zm00001d051908	3.37181	9.57664	1.506	0.00181125	yes	11.1727	10.0973	-0.146005	0.811979	no	NO
Zm00001d051923	2.57016	6.38213	1.31218	0.00181125	yes	7.36229	11.6958	0.667759	0.0489074	yes	Lipase, GDSL
Zm00001d051976	7.09183	8.24086	0.216638	0.643023	no	7.5873	4.71685	-0.685762	0.024915	yes	NO
Zm00001d052010	0.48423	0.869351	0.844246	0.43715	no	1.08774	3.37834	1.63498	0.00888312	yes	Calcium-binding EF-hand;EF-hand-like domain
Zm00001d052039	0.71596	1.6748	1.22604	0.0498833	yes	1.58526	2.14371	0.435389	0.554993	no	NO
Zm00001d052060	10.8878	18.3441	0.752597	0.00181125	yes	19.3566	9.11682	-1.08622	0.00181125	yes	Trehalose-phosphatase;Glycosyl transferase, family 20;HAD-superfamily hydrolase, subfamily IIB;HAD-like domain
Zm00001d052063	3.58704	3.75621	0.0664839	0.935898	no	3.67611	1.67077	-1.13767	0.00326291	yes	Amino acid transporter, transmembrane
Zm00001d052079	31.1523	27.4221	-0.183998	0.695539	no	33.2405	17.3169	-0.940762	0.00181125	yes	Saccharopine dehydrogenase / Homospermidine synthase;LOR/SDH bifunctional enzyme, conserved domain;Alanine dehydrogenase/PNT, NAD(H)-binding domain;Alanine dehydrogenase/pyridine nucleotide transhydrogenase, N-terminal;Saccharopine dehydrogenase / Homospermidine synthase;LOR/SDH bifunctional enzyme, conserved domain;Alanine dehydrogenase/PNT, NAD(H)-binding domain;Alanine dehydrogenase/pyridine n…
Zm00001d052118	1.50464	4.01989	1.41774	0.00987143	yes	4.0758	4.50006	0.142863	0.880643	no	Zinc finger, C2H2
Zm00001d052153	57.5865	81.654	0.503793	0.022262	yes	58.1257	89.3039	0.619547	0.00181125	yes	NO
Zm00001d052194	5.1566	7.40892	0.522844	0.23222	no	5.97342	25.1034	2.07125	0.00181125	yes	NO
Zm00001d052206	5.05626	4.3536	-0.215861	0.770277	no	8.9972	4.32532	-1.05667	0.00786573	yes	Phosphate-induced protein 1
Zm00001d052234	2.14768	3.68395	0.778474	0.180177	no	2.03494	4.32573	1.08796	0.0417432	yes	Protein of unknown function DUF581
Zm00001d052335	3.04516	7.78017	1.35328	0.00181125	yes	5.30848	7.84038	0.562625	0.161792	no	NO
Zm00001d052349	3.73623	0	#NAME?	0.00181125	yes	4.38231	0.0151609	-8.17519	0.457159	no	NO
Zm00001d052389	40.1616	33.0275	-0.28215	0.296677	no	39.2662	24.6027	-0.674474	0.00181125	yes	NB-ARC
Zm00001d052393	7.39897	5.75804	-0.361747	0.2182	no	7.10462	4.36679	-0.702184	0.00451814	yes	NO
Zm00001d052416	67.6231	51.0978	-0.404255	0.0837663	no	71.8779	53.0437	-0.438368	0.0475117	yes	NAF domain;Serine/threonine- / dual specificity protein kinase, catalytic domain;Kinase associated domain 1 (KA1);Protein kinase, catalytic domain;Serine/threonine-protein kinase, active site;Protein kinase-like domain;Protein kinase, ATP binding site;NAF/FISL domain;NAF domain;Serine/threonine- / dual specificity protein kinase, catalytic domain;Kinase associated domain 1 (KA1);Protein kinase, c…
Zm00001d052450	5.96728	6.38451	0.0975027	0.907657	no	9.70805	5.93695	-0.709461	0.0457043	yes	Pentatricopeptide repeat
Zm00001d052453	23.6434	20.1954	-0.227414	0.506628	no	22.6882	15.1362	-0.583933	0.0125648	yes	RNA recognition motif domain
Zm00001d052458	18.4388	17.3886	-0.0846056	0.883489	no	22.6149	14.5534	-0.635915	0.0125648	yes	NO
Zm00001d052468	11.3859	16.6164	0.545369	0.0422736	yes	13.3179	11.0002	-0.275841	0.436418	no	NO
Zm00001d052473	24.0857	35.5541	0.561841	0.0216279	yes	26.587	30.717	0.208317	0.570511	no	NO
Zm00001d052475	42.6958	49.9844	0.227383	0.47314	no	48.6482	33.7244	-0.528592	0.0157765	yes	Cytochrome P450, E-class, group I;Cytochrome P450;Cytochrome P450, conserved site;Cytochrome P450;Cytochrome P450, E-class, group I;Cytochrome P450;Cytochrome P450, conserved site;Cytochrome P450
Zm00001d052485	29.73	27.3768	-0.118967	0.776426	no	30.2316	21.0429	-0.52272	0.0157765	yes	AMP-dependent synthetase/ligase;AMP-binding, conserved site;AMP-dependent synthetase/ligase;AMP-dependent synthetase/ligase
Zm00001d052507	0	3.25975	inf	0.00181125	yes	0	3.63416	inf	0.00181125	yes	NO
Zm00001d052532	3.2851	3.78311	0.203634	0.800022	no	19.1099	31.1128	0.703186	0.00181125	yes	NO
Zm00001d052613	4.43527	5.01689	0.177769	0.758746	no	3.49503	6.6849	0.935601	0.00181125	yes	Putative 5-3 exonuclease;5'-3' exoribonuclease 2
Zm00001d052682	16.258	23.1036	0.506973	0.109542	no	39.7735	19.6453	-1.01763	0.00181125	yes	Protein of unknown function DUF3529
Zm00001d052683	77.6532	104.534	0.428852	0.320296	no	379.302	96.2409	-1.97863	0.00181125	yes	O-methyltransferase, family 2;Plant methyltransferase dimerisation;Caffeate O-methyltransferase (COMT) family
Zm00001d052684	6.38812	13.6355	1.09391	0.00569077	yes	27.1895	9.70343	-1.48648	0.00181125	yes	O-methyltransferase, family 2;Plant methyltransferase dimerisation;Caffeate O-methyltransferase (COMT) family
Zm00001d052766	10.3221	11.4265	0.146636	0.758623	no	14.0534	9.5008	-0.564801	0.0396368	yes	Zinc finger, DHHC-type, palmitoyltransferase
Zm00001d052772	2.89706	6.99944	1.27265	0.0349298	yes	4.8356	4.82356	-0.00359646	0.995723	no	Protein of unknown function DUF538
Zm00001d052792	5.51879	3.16411	-0.802551	0.0107864	yes	4.48786	4.01946	-0.159024	0.778024	no	Glycoside hydrolase family 3 C-terminal domain;Glycoside hydrolase, family 3, N-terminal;Glycoside hydrolase, superfamily;Fibronectin type III-like domain;Glycoside hydrolase, family 3, N-terminal;Glycoside hydrolase, superfamily
Zm00001d052856	0.290145	0.891567	1.61957	0.0107864	yes	0.402182	0.220497	-0.867089	1	no	Cation-transporting P-type ATPase, N-terminal;Cation-transporting P-type ATPase;Cation-transporting P-type ATPase, C-terminal;Calcium-transporting P-type ATPase, subfamily IIB;P-type ATPase, A domain;P-type ATPase, phosphorylation site;HAD-like domain;P-type ATPase, cytoplasmic domain N;Calcium-transporting P-type ATPase, N-terminal autoinhibitory domain
Zm00001d052939	18.819	18.6376	-0.0139791	0.981072	no	20.2371	11.5358	-0.810887	0.00181125	yes	Domain of unknown function DUF4220;Protein of unknown function DUF594;Domain of unknown function DUF4220
Zm00001d052961	1.04622	2.09257	1.00009	0.024915	yes	1.61061	1.63596	0.0225321	0.984051	no	Root hair defective 3 GTP-binding
Zm00001d052998	13.1256	9.89406	-0.407752	0.134426	no	11.4898	6.80316	-0.756072	0.00181125	yes	Protein kinase, catalytic domain;Protein kinase-like domain;Protein kinase, catalytic domain;Protein kinase-like domain;Protein kinase, ATP binding site;Protein kinase, catalytic domain;Serine/threonine-protein kinase, active site;Protein kinase-like domain;Protein kinase, ATP binding site
Zm00001d053015	6.88081	4.05404	-0.763218	0.0280885	yes	6.76927	7.28173	0.10528	0.878547	no	Fructose-bisphosphate aldolase, class-I
Zm00001d053049	5.83146	5.23972	-0.154367	0.774439	no	5.18514	3.24019	-0.678304	0.0349298	yes	AAA+ ATPase domain;ABC transporter-like;ABC-2 type transporter;AAA+ ATPase domain;ABC transporter-like
Zm00001d053087	10.251	9.49914	-0.109892	0.835808	no	12.6917	7.64089	-0.732068	0.00181125	yes	Protein kinase, catalytic domain;Serine/threonine-protein kinase, active site;Protein kinase-like domain;Protein kinase, ATP binding site;Thaumatin;Protein kinase, catalytic domain;Serine/threonine-protein kinase, active site;Protein kinase-like domain;Protein kinase, ATP binding site;Thaumatin
Zm00001d053091	8.38568	17.1753	1.03434	0.00181125	yes	7.91122	16.1948	1.03356	0.00181125	yes	F-box domain, cyclin-like;PAC motif;PAS domain;Galactose oxidase/kelch, beta-propeller;Kelch repeat type 2;PAS domain
Zm00001d053099	0.124074	1.29267	3.38108	0.00181125	yes	0.507796	1.85661	1.87035	0.00181125	yes	Metallophosphoesterase domain
Zm00001d053156	3.47216	3.2613	-0.0903873	0.927268	no	7.29651	12.292	0.752436	0.0107864	yes	O-methyltransferase, family 2;Plant methyltransferase dimerisation;Caffeate O-methyltransferase (COMT) family
Zm00001d053202	33.1808	21.7462	-0.609583	0.00181125	yes	20.7905	13.798	-0.591469	0.0173381	yes	Cytochrome P450, E-class, group I;Cytochrome P450;Cytochrome P450, conserved site
Zm00001d053226	3.13578	4.74723	0.59826	0.263212	no	1.35691	4.80109	1.82303	0.00181125	yes	NO
Zm00001d053268	20.8223	16.491	-0.336457	0.246168	no	18.8261	9.9953	-0.913412	0.00181125	yes	Histidine kinase-like ATPase, ATP-binding domain
Zm00001d053269	18.0764	14.4855	-0.319499	0.435479	no	17.6252	10.3362	-0.769931	0.0157765	yes	Histidine kinase-like ATPase, ATP-binding domain
Zm00001d053412	17.4971	16.3849	-0.0947524	0.848723	no	22.1549	15.1365	-0.549591	0.0210041	yes	NO
Zm00001d053445	4.43717	4.7599	0.101291	0.933799	no	10.7639	5.8563	-0.878143	0.0412313	yes	NO
Zm00001d053642	24.6409	22.4782	-0.13253	0.737512	no	23.2379	16.3299	-0.508966	0.022262	yes	F-box domain, cyclin-like;Leucine-rich repeat, cysteine-containing subtype
Zm00001d053684	176.134	171.109	-0.0417583	0.943407	no	146.592	208.517	0.508363	0.0310924	yes	Citrate synthase-like;Citrate synthase active site;Citrate synthase-like;Citrate synthase-like, core;Citrate synthase active site;Citrate synthase-like;Citrate synthase-like, core;Citrate synthase-like;Citrate synthase-like, core
Zm00001d053753	42.1056	50.9923	0.276265	0.342012	no	55.6634	39.3384	-0.500788	0.0268267	yes	NO;Calmodulin binding protein-like
Zm00001d053835	1.00816	1.99944	0.987866	0.15844	no	0.65789	2.1413	1.70257	0.0125648	yes	NO
Zm00001d053982	0.977157	0	#NAME?	0.00181125	yes	0.160224	0.374116	1.2234	1	no	Glycoside hydrolase family 3 C-terminal domain;Glycoside hydrolase, family 3, N-terminal;Glycoside hydrolase, superfamily;Glycoside hydrolase family 3 C-terminal domain;Glycoside hydrolase, family 3, N-terminal;Glycoside hydrolase, superfamily;Glycoside hydrolase family 3 C-terminal domain;Glycoside hydrolase, family 3, N-terminal;Glycoside hydrolase, superfamily
Zm00001d054044	97.0933	159.934	0.720034	0.00181125	yes	139.886	230.477	0.720374	0.00181125	yes	Catalase haem-binding site;Catalase immune-responsive domain;Catalase core domain;Catalase, mono-functional, haem-containing;Catalase-like domain;Catalase active site;Catalase haem-binding site;Catalase immune-responsive domain;Catalase core domain;Catalase, mono-functional, haem-containing;Catalase-like domain;Catalase active site;Catalase haem-binding site;Catalase immune-responsive domain;Cata…
Zm00001d054067	14.5887	21.626	0.567919	0.0202631	yes	20.9811	31.8536	0.602367	0.0125648	yes	NO
