# Supplementary material for: The tin1 gene retains the function of promoting tillering in maize
Source: Nat Commun. 2019 Dec 6;10:5608. doi: 10.1038/s41467-019-13425-6 (PMC6898233; doi:10.1038/s41467-019-13425-6)
Supplement: Supplementary file 7 — Supplementary Data 3 [file 41467_2019_13425_MOESM7_ESM.xlsx]

## Sheet: Sheet1
Supplementary Data 3 GO term enrichment analysis of the 436 specific DE genes from early stage
GO term	Type	Term description	Number in input list	Number in BG/Ref	p-value	FDR
GO:0019748	P	secondary metabolic process	59	1706	2.1e-14	1.3e-10
GO:0044550	P	secondary metabolite biosynthetic process	40	958	2e-12	5.9e-09
GO:0009698	P	phenylpropanoid metabolic process	33	761	7.2e-11	8.7e-08
GO:0009607	P	response to biotic stimulus	75	3201	6.1e-10	6.2e-07
GO:0051707	P	response to other organism	71	2986	1e-09	9e-07
GO:0043207	P	response to external biotic stimulus	71	2998	1.2e-09	9.3e-07
GO:0009636	P	response to toxic substance	23	488	1.4e-08	7.4e-06
GO:0046394	P	carboxylic acid biosynthetic process	45	1600	1.7e-08	7.4e-06
GO:0019757	P	glycosinolate metabolic process	18	300	1.7e-08	7.4e-06
GO:0019760	P	glucosinolate metabolic process	18	300	1.7e-08	7.4e-06
GO:0019761	P	glucosinolate biosynthetic process	16	241	2.8e-08	1.1e-05
GO:0019758	P	glycosinolate biosynthetic process	16	241	2.8e-08	1.1e-05
GO:0071554	P	cell wall organization or biogenesis	55	2231	3.2e-08	1.1e-05
GO:0042546	P	cell wall biogenesis	29	795	4.1e-08	1.4e-05
GO:0016053	P	organic acid biosynthetic process	50	2021	1.3e-07	3.9e-05
GO:0072330	P	monocarboxylic acid biosynthetic process	35	1163	1.6e-07	4.5e-05
GO:0009651	P	response to salt stress	44	1708	2.7e-07	7.3e-05
GO:0016137	P	glycoside metabolic process	18	365	2.8e-07	7.3e-05
GO:0010035	P	response to inorganic substance	62	2920	6.9e-07	0.00017
GO:0044272	P	sulfur compound biosynthetic process	19	434	7.2e-07	0.00017
GO:0016138	P	glycoside biosynthetic process	15	272	7.3e-07	0.00017
GO:0010410	P	hemicellulose metabolic process	18	412	1.5e-06	0.0003
GO:0072593	P	reactive oxygen species metabolic process	25	743	1.5e-06	0.0003
GO:0009725	P	response to hormone	76	3950	1.3e-06	0.0003
GO:0006979	P	response to oxidative stress	35	1291	1.6e-06	0.00031
GO:0009888	P	tissue development	55	2545	1.9e-06	0.00035
GO:0006970	P	response to osmotic stress	44	1843	1.9e-06	0.00035
GO:0001101	P	response to acid chemical	62	3035	2.4e-06	0.0004
GO:0009808	P	lignin metabolic process	11	158	2.7e-06	0.00045
GO:0032787	P	monocarboxylic acid metabolic process	57	2716	2.9e-06	0.00046
GO:0042744	P	hydrogen peroxide catabolic process	14	282	5.4e-06	0.0008
GO:0006790	P	sulfur compound metabolic process	31	1150	7.2e-06	0.001
GO:0010383	P	cell wall polysaccharide metabolic process	20	576	1.1e-05	0.0015
GO:0098754	P	detoxification	15	348	1.3e-05	0.0017
GO:0048646	P	anatomical structure formation involved in morphogenesis	49	2336	1.6e-05	0.002
GO:0005976	P	polysaccharide metabolic process	39	1695	1.7e-05	0.0022
GO:0009684	P	indoleacetic acid biosynthetic process	10	160	1.9e-05	0.0023
GO:0009851	P	auxin biosynthetic process	11	197	2e-05	0.0023
GO:0099402	P	plant organ development	55	2768	2e-05	0.0024
GO:0009699	P	phenylpropanoid biosynthetic process	17	456	2.1e-05	0.0024
GO:0045491	P	xylan metabolic process	14	326	2.5e-05	0.0029
GO:0044712	P	single-organism catabolic process	62	3285	2.6e-05	0.0029
GO:1901659	P	glycosyl compound biosynthetic process	18	520	3e-05	0.0032
GO:0044283	P	small molecule biosynthetic process	62	3307	3.2e-05	0.0033
GO:0010025	P	wax biosynthetic process	6	50	3.3e-05	0.0033
GO:0044038	P	cell wall macromolecule biosynthetic process	14	338	3.7e-05	0.0036
GO:0070589	P	cellular component macromolecule biosynthetic process	14	338	3.7e-05	0.0036
GO:0009409	P	response to cold	30	1197	3.8e-05	0.0036
GO:0009813	P	flavonoid biosynthetic process	16	438	4.5e-05	0.0042
GO:0009743	P	response to carbohydrate	33	1392	4.5e-05	0.0042
GO:0009266	P	response to temperature stimulus	40	1840	4.6e-05	0.0043
GO:1900376	P	regulation of secondary metabolite biosynthetic process	11	219	4.9e-05	0.0043
GO:0045492	P	xylan biosynthetic process	13	302	4.8e-05	0.0043
GO:0050776	P	regulation of immune response	23	807	4.9e-05	0.0043
GO:0044036	P	cell wall macromolecule metabolic process	22	755	5.2e-05	0.0043
GO:0016054	P	organic acid catabolic process	22	757	5.4e-05	0.0043
GO:0009812	P	flavonoid metabolic process	17	493	5.3e-05	0.0043
GO:0006544	P	glycine metabolic process	8	112	5.3e-05	0.0043
GO:0030001	P	metal ion transport	33	1403	5.2e-05	0.0043
GO:0031348	P	negative regulation of defense response	16	452	6.5e-05	0.005
GO:0009063	P	cellular amino acid catabolic process	11	226	6.4e-05	0.005
GO:0010166	P	wax metabolic process	6	58	7e-05	0.0053
GO:1901701	P	cellular response to oxygen-containing compound	42	2014	7.4e-05	0.0055
GO:0009962	P	regulation of flavonoid biosynthetic process	11	230	7.5e-05	0.0055
GO:0009617	P	response to bacterium	30	1243	7.3e-05	0.0055
GO:0009106	P	lipoate metabolic process	7	87	7.7e-05	0.0055
GO:0048507	P	meristem development	25	947	7.6e-05	0.0055
GO:0042742	P	defense response to bacterium	24	890	7.7e-05	0.0055
GO:0044264	P	cellular polysaccharide metabolic process	31	1315	8.4e-05	0.0058
GO:1901606	P	alpha-amino acid catabolic process	12	278	9.1e-05	0.0062
GO:0044765	P	single-organism transport	65	3653	9.2e-05	0.0062
GO:0070592	P	cell wall polysaccharide biosynthetic process	13	324	9.5e-05	0.0063
GO:0042446	P	hormone biosynthetic process	16	468	9.6e-05	0.0063
GO:0009850	P	auxin metabolic process	12	280	9.7e-05	0.0063
GO:0009963	P	positive regulation of flavonoid biosynthetic process	10	197	9.9e-05	0.0063
GO:0098542	P	defense response to other organism	41	1975	0.0001	0.0063
GO:0034284	P	response to monosaccharide	13	329	0.00011	0.0068
GO:0098869	P	cellular oxidant detoxification	13	329	0.00011	0.0068
GO:1990748	P	cellular detoxification	13	329	0.00011	0.0068
GO:1902578	P	single-organism localization	66	3753	0.00011	0.0069
GO:0080167	P	response to karrikin	15	426	0.00012	0.007
GO:0016051	P	carbohydrate biosynthetic process	35	1595	0.00012	0.007
GO:0070887	P	cellular response to chemical stimulus	64	3617	0.00012	0.0072
GO:0042743	P	hydrogen peroxide metabolic process	19	636	0.00012	0.0072
GO:0046395	P	carboxylic acid catabolic process	19	638	0.00013	0.0074
GO:0033993	P	response to lipid	42	2067	0.00013	0.0074
GO:0010413	P	glucuronoxylan metabolic process	12	291	0.00014	0.0078
GO:0006546	P	glycine catabolic process	7	96	0.00014	0.0078
GO:0009695	P	jasmonic acid biosynthetic process	11	248	0.00014	0.0079
GO:0043455	P	regulation of secondary metabolic process	12	292	0.00014	0.0079
GO:0009071	P	serine family amino acid catabolic process	7	97	0.00015	0.0081
GO:0048367	P	shoot system development	50	2650	0.00017	0.0093
GO:0071669	P	plant-type cell wall organization or biogenesis	25	999	0.00017	0.0093
GO:0045088	P	regulation of innate immune response	21	770	0.00019	0.0098
GO:2000762	P	regulation of phenylpropanoid metabolic process	11	256	0.00018	0.0098
GO:1900378	P	positive regulation of secondary metabolite biosynthetic process	9	176	0.00021	0.011
GO:0006636	P	unsaturated fatty acid biosynthetic process	8	139	0.00022	0.011
GO:0009069	P	serine family amino acid metabolic process	15	454	0.00022	0.012
GO:0006952	P	defense response	59	3346	0.00025	0.013
GO:0048585	P	negative regulation of response to stimulus	21	794	0.00028	0.014
GO:0033559	P	unsaturated fatty acid metabolic process	8	144	0.00027	0.014
GO:0009072	P	aromatic amino acid family metabolic process	13	369	0.00032	0.016
GO:0021700	P	developmental maturation	25	1045	0.00033	0.016
GO:0010363	P	regulation of plant-type hypersensitive response	18	636	0.00034	0.017
GO:0000271	P	polysaccharide biosynthetic process	27	1175	0.00035	0.017
GO:0031408	P	oxylipin biosynthetic process	6	80	0.00036	0.017
GO:0009862	P	systemic acquired resistance, salicylic acid mediated signaling pathway	13	375	0.00037	0.018
GO:0009694	P	jasmonic acid metabolic process	11	280	0.00038	0.018
GO:0031347	P	regulation of defense response	25	1056	0.00038	0.018
GO:0031407	P	oxylipin metabolic process	6	81	0.00038	0.018
GO:0042335	P	cuticle development	7	115	0.00039	0.018
GO:0042430	P	indole-containing compound metabolic process	10	236	0.0004	0.018
GO:0044262	P	cellular carbohydrate metabolic process	38	1909	0.0004	0.018
GO:0009834	P	plant-type secondary cell wall biogenesis	8	153	0.0004	0.018
GO:0002682	P	regulation of immune system process	23	940	0.00042	0.018
GO:0009611	P	response to wounding	22	883	0.00044	0.019
GO:0042402	P	cellular biogenic amine catabolic process	9	196	0.00044	0.019
GO:0009624	P	response to nematode	10	241	0.00046	0.02
GO:0071555	P	cell wall organization	31	1457	0.00048	0.02
GO:0000038	P	very long-chain fatty acid metabolic process	7	120	0.0005	0.021
GO:0006569	P	tryptophan catabolic process	7	122	0.00055	0.023
GO:0046218	P	indolalkylamine catabolic process	7	122	0.00055	0.023
GO:0009805	P	coumarin biosynthetic process	6	90	0.00065	0.027
GO:0009804	P	coumarin metabolic process	6	90	0.00065	0.027
GO:0009310	P	amine catabolic process	9	208	0.00066	0.027
GO:0071941	P	nitrogen cycle metabolic process	6	91	0.00068	0.028
GO:0009627	P	systemic acquired resistance	18	676	0.00069	0.028
GO:0090558	P	plant epidermis development	26	1167	0.00071	0.028
GO:0042436	P	indole-containing compound catabolic process	7	128	0.00072	0.028
GO:0080135	P	regulation of cellular response to stress	19	737	0.00072	0.028
GO:0009626	P	plant-type hypersensitive response	19	737	0.00072	0.028
GO:0048364	P	root development	29	1365	0.00074	0.029
GO:1901605	P	alpha-amino acid metabolic process	24	1044	0.00074	0.029
GO:0009814	P	defense response, incompatible interaction	22	921	0.00075	0.029
GO:0034050	P	host programmed cell death induced by symbiont	19	740	0.00075	0.029
GO:0035266	P	meristem growth	13	406	0.00076	0.029
GO:0022622	P	root system development	29	1370	0.00078	0.029
GO:0009074	P	aromatic amino acid family catabolic process	7	130	0.00078	0.029
GO:0009755	P	hormone-mediated signaling pathway	39	2048	0.00077	0.029
GO:0010876	P	lipid localization	14	460	0.00078	0.029
GO:1901565	P	organonitrogen compound catabolic process	30	1438	0.00079	0.03
GO:0009269	P	response to desiccation	6	95	0.00085	0.031
GO:0007389	P	pattern specification process	21	874	0.00092	0.034
GO:0090150	P	establishment of protein localization to membrane	19	755	0.00094	0.034
GO:0009908	P	flower development	33	1657	0.00095	0.034
GO:0071310	P	cellular response to organic substance	50	2867	0.00098	0.035
GO:0044723	P	single-organism carbohydrate metabolic process	53	3091	0.001	0.036
GO:0010073	P	meristem maintenance	16	586	0.001	0.036
GO:0072657	P	protein localization to membrane	19	761	0.001	0.036
GO:0006820	P	anion transport	25	1134	0.001	0.036
GO:0006612	P	protein targeting to membrane	18	702	0.001	0.036
GO:0045229	P	external encapsulating structure organization	31	1532	0.0011	0.037
GO:0009746	P	response to hexose	11	321	0.0011	0.039
GO:0015698	P	inorganic anion transport	16	592	0.0012	0.04
GO:0048509	P	regulation of meristem development	14	483	0.0012	0.042
GO:0009751	P	response to salicylic acid	21	896	0.0012	0.042
GO:0010075	P	regulation of meristem growth	12	379	0.0013	0.044
GO:0090567	P	reproductive shoot system development	33	1691	0.0013	0.044
GO:0006631	P	fatty acid metabolic process	24	1090	0.0013	0.044
GO:0044802	P	single-organism membrane organization	26	1219	0.0013	0.044
GO:0006576	P	cellular biogenic amine metabolic process	12	380	0.0013	0.044
GO:0006568	P	tryptophan metabolic process	8	186	0.0014	0.044
GO:0006586	P	indolalkylamine metabolic process	8	186	0.0014	0.044
GO:0006633	P	fatty acid biosynthetic process	15	546	0.0014	0.045
GO:0080134	P	regulation of response to stress	26	1227	0.0014	0.045
GO:0009863	P	salicylic acid mediated signaling pathway	16	609	0.0015	0.049
GO:0043295	F	glutathione binding	6	33	3.8e-06	0.0017
GO:1900750	F	oligopeptide binding	6	33	3.8e-06	0.0017
GO:0016684	F	oxidoreductase activity, acting on peroxide as acceptor	14	303	1.2e-05	0.0035
GO:0008422	F	beta-glucosidase activity	8	102	2.8e-05	0.0051
GO:0020037	F	heme binding	21	664	2.5e-05	0.0051
GO:0004601	F	peroxidase activity	13	301	4.7e-05	0.0069
GO:0046906	F	tetrapyrrole binding	21	726	8.5e-05	0.011
GO:0016491	F	oxidoreductase activity	66	3759	0.00012	0.013
GO:0015926	F	glucosidase activity	8	132	0.00016	0.015
GO:0072341	F	modified amino acid binding	6	71	0.0002	0.018
GO:0016209	F	antioxidant activity	14	406	0.00024	0.019
GO:1901681	F	sulfur compound binding	6	77	0.0003	0.022
GO:0004364	F	glutathione transferase activity	8	153	0.0004	0.028
GO:0030414	F	peptidase inhibitor activity	7	119	0.00047	0.03
GO:0005199	F	structural constituent of cell wall	5	58	0.00062	0.037
GO:0061134	F	peptidase regulator activity	7	132	0.00085	0.047
GO:0004497	F	monooxygenase activity	15	522	0.0009	0.047
GO:0005576	C	extracellular region	78	2695	9.1e-15	4.7e-12
GO:0005618	C	cell wall	51	1901	7.9e-09	2e-06
GO:0030312	C	external encapsulating structure	51	1960	2.1e-08	3.6e-06
GO:0009505	C	plant-type cell wall	29	780	2.8e-08	3.6e-06
GO:0048046	C	apoplast	31	905	5.5e-08	5.7e-06
GO:0009506	C	plasmodesma	39	1850	0.00011	0.007
GO:0055044	C	symplast	39	1850	0.00011	0.007
GO:0005911	C	cell-cell junction	39	1892	0.00017	0.0098
GO:0030054	C	cell junction	39	1927	0.00024	0.013
