# Supplementary material for: The tin1 gene retains the function of promoting tillering in maize
Source: Nat Commun. 2019 Dec 6;10:5608. doi: 10.1038/s41467-019-13425-6 (PMC6898233; doi:10.1038/s41467-019-13425-6)
Supplement: Supplementary file 8 — Supplementary Data 4 [file 41467_2019_13425_MOESM8_ESM.xlsx]

## Sheet: Sheet1
Supplementary data 4 GO term enrichment analysis of The 685 specific DE genes from late stage
GO term	Type	Term description	Number in input list	Number in BG/Ref	p-value	FDR
GO:0010035	P	response to inorganic substance	115	2920	4.2e-16	1.1e-12
GO:0001101	P	response to acid chemical	114	3035	1.4e-14	2.2e-11
GO:0009725	P	response to hormone	132	3950	3.5e-13	3.5e-10
GO:0016137	P	glycoside metabolic process	32	365	5.5e-13	4.9e-10
GO:0015979	P	photosynthesis	39	585	4.9e-12	3.2e-09
GO:0019684	P	photosynthesis, light reaction	32	412	1.1e-11	6.1e-09
GO:0044283	P	small molecule biosynthetic process	112	3307	1.5e-11	6.9e-09
GO:0009070	P	serine family amino acid biosynthetic process	29	354	3.1e-11	1.3e-08
GO:0009414	P	response to water deprivation	50	968	3.3e-11	1.3e-08
GO:0097305	P	response to alcohol	72	1760	5e-11	1.8e-08
GO:0006970	P	response to osmotic stress	74	1843	6e-11	2.1e-08
GO:0016053	P	organic acid biosynthetic process	78	2021	1e-10	3.4e-08
GO:0009416	P	response to light stimulus	82	2186	1.2e-10	3.6e-08
GO:0033993	P	response to lipid	79	2067	1.2e-10	3.6e-08
GO:0009314	P	response to radiation	85	2302	1.1e-10	3.6e-08
GO:0009266	P	response to temperature stimulus	73	1840	1.4e-10	3.9e-08
GO:0019344	P	cysteine biosynthetic process	27	331	1.6e-10	4.3e-08
GO:0006534	P	cysteine metabolic process	27	335	2.1e-10	5.3e-08
GO:0009415	P	response to water	50	1025	2.2e-10	5.5e-08
GO:0015994	P	chlorophyll metabolic process	26	323	4.6e-10	1.1e-07
GO:0009409	P	response to cold	54	1197	6e-10	1.4e-07
GO:0006091	P	generation of precursor metabolites and energy	56	1278	7.8e-10	1.8e-07
GO:0070887	P	cellular response to chemical stimulus	113	3617	1.2e-09	2.7e-07
GO:0016138	P	glycoside biosynthetic process	23	272	1.9e-09	4.1e-07
GO:0009267	P	cellular response to starvation	32	523	2.9e-09	6e-07
GO:0009737	P	response to abscisic acid	61	1520	3.3e-09	6.6e-07
GO:0031669	P	cellular response to nutrient levels	33	571	6.2e-09	1.2e-06
GO:0009069	P	serine family amino acid metabolic process	29	454	6.6e-09	1.3e-06
GO:0009311	P	oligosaccharide metabolic process	30	487	7.9e-09	1.5e-06
GO:0042594	P	response to starvation	32	554	1.1e-08	1.9e-06
GO:0031668	P	cellular response to extracellular stimulus	36	683	1.2e-08	2.2e-06
GO:0009607	P	response to biotic stimulus	100	3201	1.3e-08	2.3e-06
GO:0051707	P	response to other organism	95	2986	1.4e-08	2.3e-06
GO:0071496	P	cellular response to external stimulus	36	686	1.4e-08	2.3e-06
GO:0043207	P	response to external biotic stimulus	95	2998	1.7e-08	2.7e-06
GO:0033013	P	tetrapyrrole metabolic process	27	428	2.8e-08	4.5e-06
GO:0072330	P	monocarboxylic acid biosynthetic process	49	1163	3e-08	4.7e-06
GO:0009651	P	response to salt stress	63	1708	3.7e-08	5.7e-06
GO:0032787	P	monocarboxylic acid metabolic process	87	2716	4.5e-08	6.8e-06
GO:0006778	P	porphyrin-containing compound metabolic process	26	413	5.2e-08	7.7e-06
GO:0031667	P	response to nutrient levels	33	628	5.3e-08	7.7e-06
GO:0071495	P	cellular response to endogenous stimulus	77	2308	6.1e-08	8.7e-06
GO:0010038	P	response to metal ion	51	1276	7.7e-08	1.1e-05
GO:0009991	P	response to extracellular stimulus	36	740	8.3e-08	1.1e-05
GO:1901135	P	carbohydrate derivative metabolic process	107	3657	9.9e-08	1.3e-05
GO:0046394	P	carboxylic acid biosynthetic process	59	1600	1e-07	1.4e-05
GO:1901659	P	glycosyl compound biosynthetic process	29	520	1.1e-07	1.4e-05
GO:1901701	P	cellular response to oxygen-containing compound	69	2014	1.2e-07	1.5e-05
GO:0048878	P	chemical homeostasis	44	1064	2.5e-07	3.1e-05
GO:0044712	P	single-organism catabolic process	97	3285	2.9e-07	3.4e-05
GO:0044262	P	cellular carbohydrate metabolic process	65	1909	3.6e-07	4.2e-05
GO:0051186	P	cofactor metabolic process	63	1831	3.9e-07	4.4e-05
GO:1901605	P	alpha-amino acid metabolic process	43	1044	3.9e-07	4.4e-05
GO:0016036	P	cellular response to phosphate starvation	18	234	4e-07	4.5e-05
GO:0044723	P	single-organism carbohydrate metabolic process	92	3091	4.4e-07	4.9e-05
GO:1901607	P	alpha-amino acid biosynthetic process	34	730	4.9e-07	5.3e-05
GO:0009642	P	response to light intensity	27	500	5.3e-07	5.7e-05
GO:0005984	P	disaccharide metabolic process	22	352	6.2e-07	6.6e-05
GO:0048511	P	rhythmic process	19	275	8.9e-07	9.3e-05
GO:0005991	P	trehalose metabolic process	10	69	9.6e-07	9.7e-05
GO:0032870	P	cellular response to hormone stimulus	69	2137	9.8e-07	9.7e-05
GO:0098542	P	defense response to other organism	65	1975	1.1e-06	0.00011
GO:0071310	P	cellular response to organic substance	85	2867	1.5e-06	0.00014
GO:0071229	P	cellular response to acid chemical	52	1455	1.5e-06	0.00014
GO:0015995	P	chlorophyll biosynthetic process	15	184	1.9e-06	0.00018
GO:0010118	P	stomatal movement	20	319	1.9e-06	0.00018
GO:0009620	P	response to fungus	41	1039	2e-06	0.00018
GO:0042742	P	defense response to bacterium	37	890	2e-06	0.00018
GO:0010207	P	photosystem II assembly	16	219	3.3e-06	0.00029
GO:0071396	P	cellular response to lipid	39	985	3.3e-06	0.00029
GO:0055082	P	cellular chemical homeostasis	28	589	3.4e-06	0.0003
GO:0005992	P	trehalose biosynthetic process	9	63	3.7e-06	0.00032
GO:0009312	P	oligosaccharide biosynthetic process	13	147	4e-06	0.00034
GO:0007623	P	circadian rhythm	17	252	4.5e-06	0.00037
GO:0016052	P	carbohydrate catabolic process	42	1115	4.6e-06	0.00038
GO:0006972	P	hyperosmotic response	24	467	5e-06	0.00041
GO:0006811	P	ion transport	83	2879	5.6e-06	0.00045
GO:0009617	P	response to bacterium	45	1243	5.6e-06	0.00045
GO:0042440	P	pigment metabolic process	32	750	6.1e-06	0.00048
GO:0006979	P	response to oxidative stress	46	1291	6.5e-06	0.00049
GO:0044255	P	cellular lipid metabolic process	82	2844	6.4e-06	0.00049
GO:0042548	P	regulation of photosynthesis, light reaction	7	35	6.5e-06	0.00049
GO:0008610	P	lipid biosynthetic process	65	2086	6.3e-06	0.00049
GO:0042538	P	hyperosmotic salinity response	19	317	6.3e-06	0.00049
GO:0014070	P	response to organic cyclic compound	56	1706	6.8e-06	0.0005
GO:0019748	P	secondary metabolic process	56	1706	6.8e-06	0.0005
GO:0009755	P	hormone-mediated signaling pathway	64	2048	6.8e-06	0.0005
GO:0044282	P	small molecule catabolic process	52	1542	7.2e-06	0.00052
GO:0048585	P	negative regulation of response to stimulus	33	794	7.3e-06	0.00052
GO:0019725	P	cellular homeostasis	38	982	7.3e-06	0.00052
GO:0009788	P	negative regulation of abscisic acid-activated signaling pathway	10	89	7.6e-06	0.00053
GO:1901420	P	negative regulation of response to alcohol	10	89	7.6e-06	0.00053
GO:1901137	P	carbohydrate derivative biosynthetic process	58	1802	8.2e-06	0.00057
GO:0000302	P	response to reactive oxygen species	32	765	8.9e-06	0.0006
GO:0009753	P	response to jasmonic acid	36	914	8.8e-06	0.0006
GO:0055080	P	cation homeostasis	28	622	9e-06	0.00061
GO:0071214	P	cellular response to abiotic stimulus	23	453	9.4e-06	0.00063
GO:0097306	P	cellular response to alcohol	32	769	9.8e-06	0.00064
GO:1901657	P	glycosyl compound metabolic process	60	1899	9.8e-06	0.00064
GO:0006952	P	defense response	92	3346	1e-05	0.00068
GO:0030001	P	metal ion transport	48	1403	1.1e-05	0.00074
GO:0019375	P	galactolipid biosynthetic process	13	168	1.5e-05	0.00098
GO:0008299	P	isoprenoid biosynthetic process	31	752	1.6e-05	0.001
GO:0019374	P	galactolipid metabolic process	13	169	1.6e-05	0.001
GO:0006873	P	cellular ion homeostasis	25	539	1.7e-05	0.001
GO:0050801	P	ion homeostasis	32	791	1.7e-05	0.001
GO:0010218	P	response to far red light	14	197	1.8e-05	0.0011
GO:0044724	P	single-organism carbohydrate catabolic process	35	909	1.8e-05	0.0011
GO:0006081	P	cellular aldehyde metabolic process	29	685	1.9e-05	0.0011
GO:0030003	P	cellular cation homeostasis	23	479	2.2e-05	0.0013
GO:0010109	P	regulation of photosynthesis	8	61	2.3e-05	0.0014
GO:0044550	P	secondary metabolite biosynthetic process	36	958	2.3e-05	0.0014
GO:0009611	P	response to wounding	34	883	2.4e-05	0.0014
GO:0071215	P	cellular response to abscisic acid stimulus	28	662	2.6e-05	0.0015
GO:0033014	P	tetrapyrrole biosynthetic process	16	268	3.5e-05	0.002
GO:0019682	P	glyceraldehyde-3-phosphate metabolic process	24	529	3.5e-05	0.002
GO:0046351	P	disaccharide biosynthetic process	9	86	3.6e-05	0.0021
GO:0010119	P	regulation of stomatal movement	13	184	3.7e-05	0.0021
GO:0019757	P	glycosinolate metabolic process	17	300	3.7e-05	0.0021
GO:0019760	P	glucosinolate metabolic process	17	300	3.7e-05	0.0021
GO:0043467	P	regulation of generation of precursor metabolites and energy	7	48	4e-05	0.0022
GO:0046686	P	response to cadmium ion	36	986	4.1e-05	0.0023
GO:0098660	P	inorganic ion transmembrane transport	29	718	4.2e-05	0.0023
GO:0006720	P	isoprenoid metabolic process	32	843	5.4e-05	0.0029
GO:0006779	P	porphyrin-containing compound biosynthetic process	15	249	5.5e-05	0.003
GO:0006636	P	unsaturated fatty acid biosynthetic process	11	139	5.6e-05	0.003
GO:0070838	P	divalent metal ion transport	23	512	5.8e-05	0.0031
GO:0016114	P	terpenoid biosynthetic process	21	446	6.4e-05	0.0034
GO:0005982	P	starch metabolic process	18	346	6.4e-05	0.0034
GO:0072511	P	divalent inorganic cation transport	23	516	6.4e-05	0.0034
GO:0009767	P	photosynthetic electron transport chain	10	117	6.7e-05	0.0035
GO:0006664	P	glycolipid metabolic process	16	285	6.9e-05	0.0036
GO:0009751	P	response to salicylic acid	33	896	7.2e-05	0.0037
GO:0033559	P	unsaturated fatty acid metabolic process	11	144	7.6e-05	0.0039
GO:0010114	P	response to red light	13	199	7.9e-05	0.004
GO:0000303	P	response to superoxide	9	96	8e-05	0.004
GO:0006090	P	pyruvate metabolic process	28	708	8.1e-05	0.004
GO:0071804	P	cellular potassium ion transport	12	172	8.2e-05	0.0041
GO:0071805	P	potassium ion transmembrane transport	12	172	8.2e-05	0.0041
GO:0006790	P	sulfur compound metabolic process	39	1150	9e-05	0.0044
GO:0006812	P	cation transport	58	1971	9.3e-05	0.0045
GO:0019252	P	starch biosynthetic process	15	262	9.4e-05	0.0046
GO:0019288	P	isopentenyl diphosphate biosynthetic process, methylerythritol 4-phosphate pathway	17	326	9.8e-05	0.0047
GO:1903509	P	liposaccharide metabolic process	16	295	0.0001	0.0049
GO:0006006	P	glucose metabolic process	30	799	0.00011	0.0052
GO:0006644	P	phospholipid metabolic process	32	880	0.00012	0.0055
GO:0000305	P	response to oxygen radical	9	102	0.00012	0.0058
GO:0015996	P	chlorophyll catabolic process	10	127	0.00013	0.0059
GO:0005996	P	monosaccharide metabolic process	35	1005	0.00013	0.0059
GO:0046149	P	pigment catabolic process	10	129	0.00014	0.0066
GO:0019318	P	hexose metabolic process	32	891	0.00014	0.0066
GO:0044765	P	single-organism transport	93	3653	0.00015	0.0069
GO:0009240	P	isopentenyl diphosphate biosynthetic process	17	339	0.00015	0.0069
GO:0046490	P	isopentenyl diphosphate metabolic process	17	339	0.00015	0.0069
GO:0006007	P	glucose catabolic process	23	550	0.00016	0.0071
GO:0009968	P	negative regulation of signal transduction	14	249	0.00019	0.0085
GO:0023057	P	negative regulation of signaling	14	250	0.0002	0.0087
GO:0022900	P	electron transport chain	17	348	0.0002	0.009
GO:0009247	P	glycolipid biosynthetic process	14	251	0.00021	0.009
GO:0042445	P	hormone metabolic process	26	678	0.00023	0.0098
GO:0010648	P	negative regulation of cell communication	14	254	0.00023	0.0099
GO:0046365	P	monosaccharide catabolic process	24	604	0.00024	0.01
GO:1902578	P	single-organism localization	94	3753	0.00024	0.01
GO:0080167	P	response to karrikin	19	426	0.00027	0.011
GO:0006631	P	fatty acid metabolic process	36	1090	0.00027	0.011
GO:0016311	P	dephosphorylation	36	1092	0.00028	0.012
GO:0006721	P	terpenoid metabolic process	21	500	0.00028	0.012
GO:0010027	P	thylakoid membrane organization	16	329	0.00033	0.013
GO:0009668	P	plastid membrane organization	16	329	0.00033	0.013
GO:0098662	P	inorganic cation transmembrane transport	23	580	0.00033	0.013
GO:0055085	P	transmembrane transport	75	2870	0.00033	0.013
GO:0044272	P	sulfur compound biosynthetic process	19	434	0.00034	0.014
GO:0009637	P	response to blue light	13	233	0.00034	0.014
GO:0050832	P	defense response to fungus	27	737	0.00035	0.014
GO:0019320	P	hexose catabolic process	23	584	0.00036	0.014
GO:0006633	P	fatty acid biosynthetic process	22	546	0.00036	0.014
GO:0006739	P	NADP metabolic process	16	332	0.00036	0.014
GO:0009744	P	response to sucrose	17	366	0.00036	0.014
GO:0046148	P	pigment biosynthetic process	22	547	0.00036	0.014
GO:0034220	P	ion transmembrane transport	39	1237	0.00037	0.014
GO:0006740	P	NADPH regeneration	12	206	0.0004	0.015
GO:0048583	P	regulation of response to stimulus	63	2322	0.0004	0.015
GO:0006787	P	porphyrin-containing compound catabolic process	10	149	0.00042	0.016
GO:0033015	P	tetrapyrrole catabolic process	10	149	0.00042	0.016
GO:0034285	P	response to disaccharide	17	372	0.00043	0.016
GO:0051187	P	cofactor catabolic process	12	208	0.00043	0.016
GO:0009735	P	response to cytokinin	17	374	0.00045	0.017
GO:0009644	P	response to high light intensity	17	375	0.00047	0.017
GO:0019761	P	glucosinolate biosynthetic process	13	241	0.00046	0.017
GO:0009787	P	regulation of abscisic acid-activated signaling pathway	10	151	0.00047	0.017
GO:0019758	P	glycosinolate biosynthetic process	13	241	0.00046	0.017
GO:0034637	P	cellular carbohydrate biosynthetic process	35	1083	0.00048	0.018
GO:1901419	P	regulation of response to alcohol	10	152	0.00049	0.018
GO:0046496	P	nicotinamide nucleotide metabolic process	26	717	0.00051	0.018
GO:0009743	P	response to carbohydrate	42	1392	0.00053	0.019
GO:0071407	P	cellular response to organic cyclic compound	33	1005	0.00053	0.019
GO:0009966	P	regulation of signal transduction	32	964	0.00054	0.019
GO:0019362	P	pyridine nucleotide metabolic process	26	723	0.00057	0.02
GO:0009733	P	response to auxin	31	927	0.00058	0.021
GO:0009639	P	response to red or far red light	27	765	0.0006	0.021
GO:0000160	P	phosphorelay signal transduction system	20	496	0.00064	0.022
GO:0009723	P	response to ethylene	28	812	0.00067	0.023
GO:0072524	P	pyridine-containing compound metabolic process	26	733	0.0007	0.024
GO:1990267	P	response to transition metal nanoparticle	13	254	0.00074	0.025
GO:0009657	P	plastid organization	26	736	0.00074	0.025
GO:0010646	P	regulation of cell communication	38	1242	0.00075	0.026
GO:0010817	P	regulation of hormone levels	33	1028	0.00077	0.026
GO:0023051	P	regulation of signaling	32	986	0.00077	0.026
GO:0042446	P	hormone biosynthetic process	19	468	0.0008	0.027
GO:0072593	P	reactive oxygen species metabolic process	26	743	0.00084	0.028
GO:0071446	P	cellular response to salicylic acid stimulus	23	624	0.00085	0.028
GO:0070417	P	cellular response to cold	5	39	0.00088	0.029
GO:0009690	P	cytokinin metabolic process	9	136	0.00089	0.029
GO:0042542	P	response to hydrogen peroxide	20	514	0.00097	0.032
GO:0008654	P	phospholipid biosynthetic process	24	675	0.0011	0.035
GO:0071482	P	cellular response to light stimulus	11	200	0.0011	0.035
GO:0042743	P	hydrogen peroxide metabolic process	23	636	0.0011	0.035
GO:0034599	P	cellular response to oxidative stress	15	340	0.0013	0.041
GO:0006857	P	oligopeptide transport	10	174	0.0013	0.042
GO:0043269	P	regulation of ion transport	18	452	0.0013	0.043
GO:0051188	P	cofactor biosynthetic process	26	770	0.0014	0.044
GO:0010647	P	positive regulation of cell communication	12	240	0.0014	0.044
GO:0009773	P	photosynthetic electron transport in photosystem I	6	66	0.0014	0.045
GO:0009699	P	phenylpropanoid biosynthetic process	18	456	0.0015	0.046
GO:0051156	P	glucose 6-phosphate metabolic process	14	310	0.0015	0.046
GO:0006098	P	pentose-phosphate shunt	14	310	0.0015	0.046
GO:0006733	P	oxidoreduction coenzyme metabolic process	28	858	0.0015	0.046
GO:0034754	P	cellular hormone metabolic process	9	148	0.0015	0.048
GO:0003825	F	alpha,alpha-trehalose-phosphate synthase (UDP-forming) activity	7	13	2.6e-08	3.2e-05
GO:0016491	F	oxidoreductase activity	104	3759	1.9e-06	0.0012
GO:0016206	F	catechol O-methyltransferase activity	6	30	3e-05	0.012
GO:0009055	F	electron carrier activity	26	648	0.00011	0.035
GO:0046873	F	metal ion transmembrane transporter activity	22	509	0.00014	0.035
GO:0031976	C	plastid thylakoid	41	778	1.2e-09	4.6e-07
GO:0009534	C	chloroplast thylakoid	41	774	1e-09	4.6e-07
GO:0009579	C	thylakoid	47	1020	4.3e-09	1.1e-06
GO:0009941	C	chloroplast envelope	49	1132	1.4e-08	1.8e-06
GO:0009526	C	plastid envelope	50	1170	1.4e-08	1.8e-06
GO:0009535	C	chloroplast thylakoid membrane	34	622	1.4e-08	1.8e-06
GO:0055035	C	plastid thylakoid membrane	34	627	1.6e-08	1.8e-06
GO:0044436	C	thylakoid part	38	764	2.1e-08	1.9e-06
GO:0044435	C	plastid part	80	2381	2.5e-08	1.9e-06
GO:0044434	C	chloroplast part	79	2339	2.5e-08	1.9e-06
GO:0034357	C	photosynthetic membrane	36	715	3.7e-08	2.6e-06
GO:0042651	C	thylakoid membrane	35	689	4.6e-08	3e-06
GO:0031984	C	organelle subcompartment	50	1408	2.8e-06	0.00015
GO:0009521	C	photosystem	13	143	3e-06	0.00015
GO:0009522	C	photosystem I	9	74	1.2e-05	0.00053
GO:0005576	C	extracellular region	77	2695	1.7e-05	0.0007
GO:0005773	C	vacuole	84	3129	5.9e-05	0.0022
GO:0031969	C	chloroplast membrane	18	355	8.7e-05	0.0028
GO:0010287	C	plastoglobule	10	128	0.00013	0.0042
GO:0098807	C	chloroplast thylakoid membrane protein complex	5	25	0.00014	0.0042
GO:0048046	C	apoplast	32	905	0.00019	0.0054
GO:0042170	C	plastid membrane	18	384	0.00022	0.0061
GO:0000325	C	plant-type vacuole	16	324	0.00028	0.0072
GO:0031975	C	envelope	61	2224	0.00038	0.0092
GO:0031967	C	organelle envelope	59	2171	0.00059	0.013
GO:0009705	C	plant-type vacuole membrane	11	191	0.00075	0.016
GO:0009570	C	chloroplast stroma	39	1314	0.0011	0.023
GO:0009532	C	plastid stroma	39	1336	0.0015	0.029
GO:0009505	C	plant-type cell wall	26	780	0.0016	0.031
