# Supplementary material for: The tin1 gene retains the function of promoting tillering in maize
Source: Nat Commun. 2019 Dec 6;10:5608. doi: 10.1038/s41467-019-13425-6 (PMC6898233; doi:10.1038/s41467-019-13425-6)
Supplement: Supplementary file 9 — Supplementary Data 5 [file 41467_2019_13425_MOESM9_ESM.xlsx]

## Sheet: Sheet1
Supplementary Data 5 GO term enrichment analysis of the 259 overlapped differentially expressed (DE) genes shared between early and late stages.
GO term	Type	Term description	Number in input list	Number in BG/Ref	p-value	FDR
GO:0009768	P	photosynthesis, light harvesting in photosystem I	13	24	8.8e-20	3.3e-16
GO:0018298	P	protein-chromophore linkage	14	63	1e-16	1.9e-13
GO:0009765	P	photosynthesis, light harvesting	13	60	1.7e-15	2.1e-12
GO:0015979	P	photosynthesis	25	585	4.1e-13	3.8e-10
GO:0009637	P	response to blue light	17	233	9.9e-13	7.4e-10
GO:0019684	P	photosynthesis, light reaction	20	412	1.1e-11	6.1e-09
GO:0010114	P	response to red light	15	199	1.4e-11	6.7e-09
GO:0009416	P	response to light stimulus	42	2186	5.8e-10	2.4e-07
GO:0010218	P	response to far red light	13	197	1.5e-09	5.8e-07
GO:0009314	P	response to radiation	42	2302	2.6e-09	8.9e-07
GO:0010155	P	regulation of proton transport	10	112	8.4e-09	2.6e-06
GO:0009639	P	response to red or far red light	22	765	1.4e-08	3.9e-06
GO:0009642	P	response to light intensity	16	500	3.5e-07	9.4e-05
GO:0009644	P	response to high light intensity	13	375	1.9e-06	0.00048
GO:0048511	P	rhythmic process	11	275	3.3e-06	0.00064
GO:0009069	P	serine family amino acid metabolic process	14	454	2.9e-06	0.00064
GO:0006812	P	cation transport	32	1971	3e-06	0.00064
GO:0019344	P	cysteine biosynthetic process	12	331	3.1e-06	0.00064
GO:0006534	P	cysteine metabolic process	12	335	3.5e-06	0.00065
GO:0009070	P	serine family amino acid biosynthetic process	12	354	6e-06	0.001
GO:0006811	P	ion transport	40	2879	6.6e-06	0.0011
GO:0009744	P	response to sucrose	12	366	8.3e-06	0.0013
GO:0034285	P	response to disaccharide	12	372	9.7e-06	0.0014
GO:0080167	P	response to karrikin	12	426	3.5e-05	0.0051
GO:0006091	P	generation of precursor metabolites and energy	22	1278	4.9e-05	0.0068
GO:0015992	P	proton transport	12	448	5.6e-05	0.0073
GO:0006818	P	hydrogen transport	12	448	5.6e-05	0.0073
GO:0007623	P	circadian rhythm	9	252	6e-05	0.0075
GO:0070838	P	divalent metal ion transport	12	512	0.00019	0.022
GO:0016137	P	glycoside metabolic process	10	365	0.0002	0.022
GO:0072511	P	divalent inorganic cation transport	12	516	0.0002	0.022
GO:0006073	P	cellular glucan metabolic process	17	965	0.00028	0.03
GO:0044042	P	glucan metabolic process	17	989	0.00036	0.037
GO:0034637	P	cellular carbohydrate biosynthetic process	18	1083	0.00036	0.037
GO:0006979	P	response to oxidative stress	20	1291	0.00042	0.04
GO:1901607	P	alpha-amino acid biosynthetic process	14	730	0.00042	0.04
GO:0031409	F	pigment binding	13	24	8.8e-20	4.9e-17
GO:0016168	F	chlorophyll binding	13	59	1.4e-15	4e-13
GO:0046906	F	tetrapyrrole binding	24	726	2e-10	3.8e-08
GO:0019904	F	protein domain specific binding	8	130	3.7e-06	0.00053
GO:0016759	F	cellulose synthase activity	6	108	0.00011	0.01
GO:0016760	F	cellulose synthase (UDP-forming) activity	6	107	0.0001	0.01
GO:0046527	F	glucosyltransferase activity	10	423	0.00061	0.049
GO:0009522	C	photosystem I	15	74	2.7e-17	7.5e-15
GO:0009521	C	photosystem	18	143	3.3e-17	7.5e-15
GO:0010287	C	plastoglobule	17	128	1.1e-16	1.7e-14
GO:0009523	C	photosystem II	16	107	1.7e-16	1.9e-14
GO:0055035	C	plastid thylakoid membrane	23	627	6.9e-11	5.2e-09
GO:0009535	C	chloroplast thylakoid membrane	23	622	6e-11	5.2e-09
GO:0042651	C	thylakoid membrane	23	689	4.1e-10	2.6e-08
GO:0044436	C	thylakoid part	24	764	5.4e-10	3.1e-08
GO:0034357	C	photosynthetic membrane	23	715	8.1e-10	3.3e-08
GO:0031976	C	plastid thylakoid	24	778	7.7e-10	3.3e-08
GO:0009534	C	chloroplast thylakoid	24	774	6.9e-10	3.3e-08
GO:0031984	C	organelle subcompartment	30	1408	2.4e-08	9e-07
GO:0009526	C	plastid envelope	27	1170	2.6e-08	9.1e-07
GO:0009579	C	thylakoid	25	1020	2.9e-08	9.3e-07
GO:0009941	C	chloroplast envelope	26	1132	5.3e-08	1.6e-06
GO:0030076	C	light-harvesting complex	6	26	5.7e-08	1.6e-06
GO:0009570	C	chloroplast stroma	25	1314	2.8e-06	7.4e-05
GO:0009532	C	plastid stroma	25	1336	3.7e-06	9.3e-05
GO:0044435	C	plastid part	35	2381	8.4e-06	0.0002
GO:0044434	C	chloroplast part	34	2339	1.4e-05	0.00032
GO:0031967	C	organelle envelope	30	2171	0.00012	0.0025
GO:0031975	C	envelope	30	2224	0.00018	0.0036
GO:0031978	C	plastid thylakoid lumen	5	80	0.00024	0.0046
GO:0009543	C	chloroplast thylakoid lumen	5	80	0.00024	0.0046
GO:0098796	C	membrane protein complex	21	1478	0.0009	0.016
GO:0031977	C	thylakoid lumen	5	124	0.0016	0.028
GO:0005576	C	extracellular region	31	2695	0.0018	0.031
GO:0048046	C	apoplast	14	905	0.0031	0.049
