# Supplementary material for: The tin1 gene retains the function of promoting tillering in maize
Source: Nat Commun. 2019 Dec 6;10:5608. doi: 10.1038/s41467-019-13425-6 (PMC6898233; doi:10.1038/s41467-019-13425-6)
Supplement: Supplementary file 10 — Supplementary Data 6 [file 41467_2019_13425_MOESM10_ESM.xlsx]

## Sheet: Sheet1
Supplementary Data 6 75 tiller candidate genes from rice
maize gene ID	rice gene ID	rice gene name	annotation
Zm00001d000039	LOC_Os10g41310	REL2	rolled and erect leaf 2
Zm00001d000358	LOC_Os06g47150	OsARF18; OsARF10	auxin response factor
Zm00001d003414	LOC_Os04g38720	OMTN2; OsNAC2; Ostil1	NAC transcription factor;Oryza sativa tillering1
Zm00001d003897	LOC_Os04g32510	LAX2; Gnp4	lax panicle2;Grain Number Per-Panicle Gene
Zm00001d004301	LOC_Os04g10750	OsPht1;4; OsPT4	phosphate transporter gene
Zm00001d005344	LOC_Os09g39400	OsAHP2; OHP2	Histidine Phosphotransfer Protein;histidine-containing phosphotransmitter gene
Zm00001d005775	LOC_Os09g25490	OsCesA9; Bc6; BC88	cellulose synthase catalytic subunit genes 9; brittle culm
Zm00001d005931	LOC_Os09g29130	OsZHD1; ACL-D	Zn-finger transcription factor; abaxially curled and drooping leaf-dominant
Zm00001d008230	LOC_Os01g17170	YGL8	Rubrerythrin;Magnesium-protoporphyrin IX monomethyl ester aerobic oxidative cyclase;Ferritin/ribonucleotide reductase-like
Zm00001d008532	LOC_Os01g03840	OsJAG	complete-deletion mutant
Zm00001d010863	LOC_Os05g05800	OsTIR1	auxin receptor
Zm00001d010974	LOC_Os05g03430	OsSIZ1	SUMO E3 Ligase Gene
Zm00001d011347	LOC_Os01g42850	OsATG7	Autophagy-related gene
Zm00001d011779	LOC_Os01g74200	OsRLCK57	receptor-like cytoplasmic kinase
Zm00001d011890	LOC_Os01g71310	OsCKX4; REN1	root enhancer1;cytokinin oxidase/dehydrogenase family gene
Zm00001d012460	LOC_Os01g61500	OsBAG4	Bcl-2-associated athanogene (BAG) protein
Zm00001d012624	LOC_Os01g57110	ALT1; CHR706	alkaline tolerant;Snf2 Family Chromatin Remodeling ATPase
Zm00001d012738	LOC_Os01g54810	THIS1	lipase; tillering, plant height, and spikelet fertility
Zm00001d013937	LOC_Os10g35370	OsPORB; FGL; PGL10	protochlorophyllide oxidoreductase B; pale-green leaf
Zm00001d014731	LOC_Os06g49470	OsCYP19-4	peptidyl-prolyl cis-trans isomerase
Zm00001d016228	LOC_Os02g13950	FUWA	NHL domain-containing protein
Zm00001d016675	LOC_Os02g32610	OsCTR2	Raf-like protein; CONSTITUTIVE TRIPLE RESPONSE2
Zm00001d017382	LOC_Os02g42820	OsPLIM2a	LIM-domain protein
Zm00001d017932	LOC_Os02g49840	OsMADS57	MADS-box gene
Zm00001d018024	LOC_Os02g50960	OsPIN1	auxin efflux transporter
Zm00001d019536	LOC_Os07g25710	OsPHR2	transcription factor with an MYB domain; PHOSPHATE RESPONSE1 ortholog
Zm00001d019670	LOC_Os09g02650	BC12	Brittle Culm 12
Zm00001d020137	LOC_Os09g16510	OsWRKY74	WRKY transcription factor
Zm00001d020531	LOC_Os09g25490	OsCesA9; Bc6; BC88	cellulose synthase catalytic subunit genes 9; brittle culm
Zm00001d020804	LOC_Os09g29460	Oshox4	Homeodomain transcription factor HOX4
Zm00001d021023	LOC_Os09g32540	LGD1	Lagging Growth and Development 1
Zm00001d021421	LOC_Os09g38030	OsUgp1; Ugp1	UDP-glucose pyrophosphorylase gene
Zm00001d021541	LOC_Os07g31450	CHR729; CRL6	Chromodomain Helicase/ATPase DNA-Binding Protein; Snf2 family protein; crown rootless6
Zm00001d022388	LOC_Os07g46460	Fd-GOGAT1; lc7; ABC1; spl23	ferredoxin-dependent glutamate synthase1; leaf color; ABNORMAL CYTOKININ RESPONSE 1; spotted leaf 32
Zm00001d023208	LOC_Os11g01330	D53	SL signalling
Zm00001d025268	LOC_Os04g32460	OsAFB2	auxin receptor
Zm00001d025868	LOC_Os04g43840	LABA1; An-2; OsLOGL6	long and barbed awn 1; cytokinin-activating enzyme; lysine decarboxylase-like protein; Lonely Guy Like protein 6; cytokinin synthesis enzyme
Zm00001d026231	LOC_Os04g51000	RFL; APO2	rice LFY homolog; ABERRANT PANICLE ORGANIZATION 2
Zm00001d026240	LOC_Os04g51190	OsGRF3	growth-regulating factor
Zm00001d026271	LOC_Os04g52090	OsAP2-39	APETALA-2-Like transcription factor gene
Zm00001d026537	LOC_Os04g56780	MOC3; OsWUS; TAB1	monoculm 3; Ortholog of WUSCHEL; tillers absent1
Zm00001d027412	LOC_Os03g02970	OsDCL1	RNaseIII enzyme Dicer-like 1
Zm00001d027518	LOC_Os03g03990	OscpSRP43	Chloroplast Signal Recognition Particle 43
Zm00001d028094	LOC_Os03g10620	HTD2; D88; D14; qPPB3	high tillering dwarf 2; Dwarf 88; DWARF14; primary panicle branch number
Zm00001d029933	LOC_Os10g40600	NRT1.1B; OsNPF6.5; qCHR-10	nitrate-transporter gene
Zm00001d031594	LOC_Os08g41720	OsPIN5b; OsPIN5c	auxin efflux carrier‐like gene
Zm00001d031806	LOC_Os08g37070	OsCEP6.1	C-TERMINALLY ENCODED PEPTIDE gene
Zm00001d032461	LOC_Os10g36924	OsNIP3;1; DTE1	boric acid channel; Dwarf and tiller-enhancing 1
Zm00001d032776	LOC_Os10g32980	OsCesA7	brittle culm;cellulose synthase catalytic subunit 7
Zm00001d033580	LOC_Os03g48740	OsIAGLU	IAA-glucose synthase; IAA-conjugating enzyme
Zm00001d034751	LOC_Os03g61570	OsGATA12	zinc finger transcription factor
Zm00001d034944	LOC_Os03g46470	OsIRT1	iron-regulated metal transporter; Fe(II) transporter gene
Zm00001d035021	LOC_Os08g01670	OsPMEI28	pectin methylesterase inhibitor28
Zm00001d035659	LOC_Os05g02070	OsMT2b	metallothionein gene
Zm00001d038965	LOC_Os05g48300	OsPUP7	purine permease
Zm00001d039469	LOC_Os01g09800	OsNPR1; NH1	NPR1-like gene
Zm00001d041192	LOC_Os12g44380	OsSUT2	sucrose transporter
Zm00001d042148	LOC_Os01g71310	OsCKX4; REN1	root enhancer1;cytokinin oxidase/dehydrogenase family gene
Zm00001d042727	LOC_Os01g64660	MOC2; FBP1	monoculm 2;cytosolic fructose-1,6-bisphosphatase 1
Zm00001d042989	LOC_Os01g61480	LAX1	bHLH transcription factor
Zm00001d043244	LOC_Os01g57610	OsGH3.1; OsGH3-1; LC1	indole-3-acetic acid-amido synthetase gene;leaf inclination1
Zm00001d043442	LOC_Os01g54270	D10; OsCCD8	carotenoid cleavage dioxygenase 8
Zm00001d043477	LOC_Os01g54620	OsCesA4; Bc7; bc11	Brittle Culm-7;brittle Culm-11;cellulose synthase catalytic subunit genes 4
Zm00001d043515	LOC_Os01g53880	OsIAA6	Auxin-responsive Aux/IAA gene
Zm00001d045027	LOC_Os06g09630	OsKASI	β-ketoacyl-[acyl carrier protein] synthase I
Zm00001d045312	LOC_Os06g06050	D3; SOLS	bungetsuwaito tillering dwarf; dwarf-3
Zm00001d046500	LOC_Os06g40120	OsSPX1	SPX domain gene
Zm00001d046783	LOC_Os06g40780	MOC1	monoculm 1
Zm00001d046865	LOC_Os06g44300	OsGL1-3	Glossy1-homologous gene
Zm00001d048146	LOC_Os03g10620	HTD2; D88; D14; qPPB3	high tillering dwarf 2; Dwarf 88; DWARF14; primary panicle branch number
Zm00001d048516	LOC_Os03g02010	OsDRM2	DOMAINS REARRANGED METHYLASE 2;DNA methyltransferase
Zm00001d049952	LOC_Os08g44350	OsAHP1; OHP1	Histidine Phosphotransfer Protein;histidine-containing phosphotransmitter gene
Zm00001d052882	LOC_Os08g39380	RCN11; OsXylT	β 1,2-xylosyltransferase; reduced culm number11
Zm00001d052890	LOC_Os08g39890	OsSPL14; IPA1;WFP	squamosa promoter binding protein-like 14
Zm00001d052932	LOC_Os11g36440	OsCRTISO; ZEBRA2; PHS3; ZL2	carotenoid isomerase gene;zebra leaf;preharvest sprouting;vivipary
