# Supplementary material for: The tin1 gene retains the function of promoting tillering in maize
Source: Nat Commun. 2019 Dec 6;10:5608. doi: 10.1038/s41467-019-13425-6 (PMC6898233; doi:10.1038/s41467-019-13425-6)
Supplement: Supplementary file 12 — Supplementary Data 8 [file 41467_2019_13425_MOESM12_ESM.xlsx]

## Sheet: Sheet1
Supplementary Data 8 Maize inbred lines for association mapping (282set)
Maize inbred line	State/Country	Group	tin1 type	tb1 type
282set_33-16	Indiana	nss	C	Maize
282set_38-11Goodman-Buckler	Indiana	nss	G	Maize
282set_4226	Illinois	nss	G	NA
282set_4722	Indiana	popcorn	G	Maize
282set_A188	Minnesota	nss	G	NA
282set_A214NGoodman-Buckler	South Africa	mixed	G	NA
282set_A239	Minnesota	nss	G	Maize
282set_A441-5	South Africa	mixed	C	Maize
282set_A554	Minnesota	nss	G	Maize
282set_A556	Minnesota	nss	G	Maize
282set_A6	Pioneer	ts	G	Maize
282set_A619	Minnesota	nss	C	Maize
282set_A632	Minnesota	ss	C	Maize
282set_A634	Minnesota	ss	G	Maize
282set_A635	Minnesota	ss	G	Maize
282set_A641	Minnesota	mixed	G	Maize
282set_A654	Minnesota	nss	G	NA
282set_A659	Minnesota	nss	C	Maize
282set_A661	Minnesota	nss	C	Maize
282set_A679	Minnesota	ss	G	Maize
282set_A680	Minnesota	ss	C	NA
282set_A682	Minnesota	nss	G	Maize
282set_Ab28A	Alabama	mixed	G	NA
282set_B10	Iowa	mixed	G	Maize
282set_B103	Iowa	nss	G	Maize
282set_B104	Iowa	mixed	G	Maize
282set_B105	Iowa	mixed	G	NA
282set_B109	Iowa	ss	G	Maize
282set_B14A	Iowa	ss	G	Maize
282set_B164	Minnesota	mixed	G	NA
282set_B2	Missouri	nss	G	Maize
282set_B37	Iowa	ss	G	Maize
282set_B46	Iowa	mixed	G	Maize
282set_B52	Iowa	nss	G	Maize
282set_B57	Iowa	nss	G	Maize
282set_B64	Iowa	ss	G	Maize
282set_B68	Iowa	ss	G	Maize
282set_B73	Iowa	ss	G	NA
282set_B75	Iowa	nss	G	NA
282set_B76	Iowa	ss	G	Maize
282set_B77	Iowa	nss	G	Maize
282set_B79	Iowa	mixed	C	NA
282set_B84	Iowa	ss	G	NA
282set_C103	Connecticut	nss	G	Maize
282set_C123	Connecticut	nss	G	Maize
282set_C49A	Minnesota	nss	G	Maize
282set_CH701-30	Canada - Harrow	nss	G	Maize
282set_CH9	Canada - Harrow	nss	G	Maize
282set_CI187-2	USDA	nss	G	Maize
282set_CI21E	USDA	nss	C	Maize
282set_CI28AGoodman-Buckler	USDA	mixed	G	Maize
282set_CI31A	USDA	nss	C	Maize
282set_CI3A	USDA	nss	G	Maize
282set_CI64	USDA	nss	C	Maize
282set_CI66	USDA	nss	C	Maize
282set_Ci7Goodman-Buckler	USDA	nss	G	Maize
282set_Ci90CGoodman-Buckler	USDA	mixed	G	NA
282set_Ci91BGoodman-Buckler	USDA	nss	G	Maize
282set_CM105	Canada-Morden	ss	G	Maize
282set_CM37	Canada-Morden	nss	G	Maize
282set_CM7	Canada-Morden	nss	G	Maize
282set_CML10	Mexico	ts	G	Maize
282set_CML108	Mexico	ts	G	Maize
282set_CML11	Mexico	ts	G	Maize
282set_CML14	Mexico	ts	G	Maize
282set_CML154Q	Mexico	ts	C	Maize
282set_CML157Q	Mexico	ts	G	Maize
282set_CML158Q	Mexico	ts	G	Maize
282set_CML218	Mexico	mixed	G	NA
282set_CML220	Mexico	ts	G	Maize
282set_CML228	Mexico	ts	G	NA
282set_CML238	Mexico	ts	G	Maize
282set_CML247	Mexico	ts	G	Maize
282set_CML254	Mexico	ts	G	NA
282set_CML258	Mexico	ts	G	Maize
282set_CML261	Mexico	ts	G	Maize
282set_CML264	Mexico	ts	G	NA
282set_CML277	Mexico	ts	G	Maize
282set_CML281	Mexico	ts	G	Maize
282set_CML287	Mexico	ts	G	NA
282set_CML311	Mexico	ts	G	Maize
282set_CML314	Mexico	ts	G	Maize
282set_CML321	Mexico	ts	G	Maize
282set_CML322	Mexico	ts	G	Maize
282set_CML323	Mexico	mixed	G	Maize
282set_CML328	Mexico	mixed	G	Maize
282set_CML331	Mexico	ts	G	Maize
282set_CML332	Mexico	ts	G	Maize
282set_CML333	Mexico	ts	G	Maize
282set_CML341	Mexico	ts	G	Maize
282set_CML38	Mexico	ts	G	Maize
282set_CML45	Mexico	ts	G	Maize
282set_CML5	Mexico	ts	G	Maize
282set_CML52	Mexico	ts	G	Maize
282set_CML61	Mexico	ts	G	Maize
282set_CML69	Mexico	ts	G	Maize
282set_CML77	Mexico	mixed	G	Maize
282set_CML91	Mexico	mixed	G	Maize
282set_CML92	Mexico	mixed	G	Maize
282set_CMV3	Minnesota	nss	C	Maize
282set_CO106	Canada-Ottawa	nss	G	Maize
282set_CO125	Canada-Ontario	nss	G	NA
282set_CO255	Canada-Ottawa	mixed	G	Maize
282set_D940Y	South Africa	mixed	G	Maize
282set_DE1	Delaware B	nss	G	Maize
282set_DE-2	Delaware B	nss	G	Maize
282set_DE811	Delaware	mixed	G	Maize
282set_E2558W	South Africa	nss	G	Maize
282set_EP1	Spain	mixed	G	Maize
282set_F2834T	South Africa	mixed	G	Maize
282set_F6	Florida	mixed	C	Maize
282set_F7	France-Peronne	mixed	G	Maize
282set_GA209	Georgia	nss	G	NA
282set_GT112	Georgia	nss	G	Maize
282set_H105W	Indiana	mixed	G	Maize
282set_H49	Indiana	nss	G	Maize
282set_H84	Indiana	mixed	G	Maize
282set_H91	Indiana	ss	G	Maize
282set_H95	Indiana	nss	G	Maize
282set_H99	Indiana	nss	C	Maize
282set_Hi27Goodman-Buckler	Hawaii	mixed	G	NA
282set_HP301	Indiana	popcorn	C	Maize
282set_I137TN	South Africa	popcorn	G	Maize
282set_i1677a	Illinois	sweet	G	NA
282set_I205	Iowa	mixed	G	NA
282set_I29	Iowa	sweet	G	Maize
282set_IA2132Goodman-Buckler	Iowa	sweet	G	Maize
282set_Ia5125	Iowa	sweet	C	Maize
282set_IDS28	Iowa	popcorn	C	Maize
282set_IDS69	Iowa	popcorn	G	Maize
282set_IDS91	Iowa	popcorn	G	Maize
282set_Il101	Illinois	sweet	C	Maize
282set_Il14H	Illinois	sweet	G	Maize
282set_ILLHy	Illinois	nss	C	Maize
282set_K148	Kansas	nss	G	Maize
282set_K4	Kansas	nss	G	Maize
282set_K55	Kansas	nss	C	Maize
282set_K64	Kansas	nss	C	Maize
282set_Ki11	Thailand	ts	G	Maize
282set_Ki14	Thailand	ts	G	Maize
282set_Ki2021	Thailand	ts	G	NA
282set_Ki21	Thailand	mixed	G	Maize
282set_Ki43	Thailand	ts	C	Maize
282set_Ki44	Thailand	ts	G	NA
282set_Ky21	Kentucky	nss	G	Maize
282set_KY226	Kentucky	mixed	G	Maize
282set_KY228	Kentucky	mixed	G	NA
282set_L317	Iowa	nss	C	Maize
282set_L578	Louisiana	mixed	G	Maize
282set_M14	Illinois C	nss	G	Maize
282set_M162W	South Africa	nss	C	Maize
282set_M37W	South Africa	mixed	G	Maize
282set_MEF156-55-2	Maine?	nss	G	Maize
282set_Mo17	Missouri	nss	G	Maize
282set_Mo18W	Missouri	mixed	G	Maize
282set_MO1W	Missouri	nss	G	Maize
282set_Mo24W	Missouri	mixed	G	NA
282set_Mo44	Missouri	nss	G	Maize
282set_Mo45	Missouri	mixed	G	Maize
282set_Mo46	Missouri	nss	G	Maize
282set_Mo47	Missouri	mixed	G	Maize
282set_MoG	Missouri	nss	C	Maize
282set_Mp339	Mississippi	mixed	G	NA
282set_MS1334	Michigan	nss	G	Maize
282set_MS153	Michigan	nss	G	Maize
282set_Mt42	Minnesota	mixed	G	Maize
282set_N192	Nebraska	ss	G	Maize
282set_N28Ht	Nebraska	mixed	G	NA
282set_NC222	North Carolina	nss	G	Maize
282set_NC230	North Carolina	nss	C	Maize
282set_NC232	North Carolina	nss	G	Maize
282set_NC236	North Carolina	nss	G	Maize
282set_NC238	North Carolina	nss	G	Maize
282set_NC250	North Carolina	ss	G	Maize
282set_NC258	North Carolina	nss	G	Maize
282set_NC260	North Carolina	nss	G	Maize
282set_NC262	North Carolina	nss	G	Maize
282set_NC264	North Carolina	ts	G	Maize
282set_NC290A	North Carolina	nss	G	Maize
282set_NC294	North Carolina	ss	G	Maize
282set_NC296	North Carolina	ts	G	Maize
282set_NC296A	North Carolina	ts	G	Maize
282set_NC298	North Carolina	ts	N	Maize
282set_NC300	North Carolina	ts	G	Maize
282set_NC302	North Carolina	ts	G	Maize
282set_NC304	North Carolina	ts	G	Maize
282set_NC306	North Carolina	ss	G	Maize
282set_NC310	North Carolina	ss	G	Maize
282set_NC314	North Carolina	ss	G	Maize
282set_NC318	North Carolina	ts	C	Maize
282set_NC320	North Carolina	ts	C	Maize
282set_NC324	North Carolina	ss	G	Maize
282set_NC326	North Carolina	ss	G	Maize
282set_NC328	North Carolina	ss	G	Maize
282set_NC33	North Carolina	nss	C	Maize
282set_NC336	North Carolina	ts	G	Maize
282set_NC338	North Carolina	ts	G	NA
282set_NC340	North Carolina	ts	G	Maize
282set_NC342	North Carolina	nss	G	Maize
282set_NC344	North Carolina	nss	G	Maize
282set_NC346	North Carolina	ts	G	Maize
282set_NC348	North Carolina	ts	G	Maize
282set_NC350	North Carolina	ts	G	Maize
282set_NC352	North Carolina	ts	G	Maize
282set_NC354	North Carolina	ts	G	Maize
282set_NC356	North Carolina	ts	G	Maize
282set_NC358	North Carolina	ts	G	Maize
282set_NC360	North Carolina	mixed	G	Maize
282set_NC362	North Carolina	mixed	G	Maize
282set_NC364	North Carolina	mixed	G	Maize
282set_NC366	North Carolina	mixed	G	Maize
282set_NC368	North Carolina	ss	G	Maize
282set_ND246	North Dakota	mixed	C	Maize
282set_Oh40B	Ohio	nss	C	Maize
282set_Oh43E	Ohio	nss	C	Maize
282set_Oh603	Ohio	mixed	G	Maize
282set_OH7B	Ohio	nss	C	Maize
282set_Os420	Iowa	nss	G	Maize
282set_P39Goodman-Buckler	Indiana	sweet	C	Maize
282set_Pa762	Pennsylvania	nss	C	Maize
282set_Pa875	Pennsylvania	nss	G	Maize
282set_Pa880	Pennsylvania	nss	C	Maize
282set_Pa91	Pennsylvania	nss	G	Maize
282set_R168	Illinois	nss	G	Maize
282set_R177	Illinois	nss	C	Maize
282set_R229	Illinois	ss	G	NA
282set_R4	Illinois	nss	C	Maize
282set_SA24	Indiana	popcorn	G	Maize
282set_SC213R	South Carolina	mixed	G	Maize
282set_SC357	South Carolina	mixed	G	Maize
282set_SC55	South Carolina	mixed	C	Maize
282set_SD40	South Dakota	mixed	G	NA
282set_SD44	South Dakota	nss	C	Maize
282set_Sg1533	Indiana	popcorn	C	Maize
282set_Sg18	Indiana	popcorn	C	Maize
282set_T232	Tennessee	mixed	C	Maize
282set_T234	Tennessee	nss	G	Maize
282set_T8	Tennessee	nss	G	Maize
282set_Tx303	Texas	mixed	G	Maize
282set_Tx601	Texas	ts	G	Maize
282set_Tzi10	Nigeria	ts	G	Maize
282set_Tzi11	Nigeria	ts	C	Maize
282set_Tzi16	Nigeria	mixed	G	Maize
282set_Tzi18	Nigeria	ts	G	Maize
282set_Tzi25	Nigeria	mixed	G	NA
282set_Tzi8	Nigeria	ts	G	Maize
282set_Tzi9	Nigeria	ts	G	Maize
282set_U267Y	South Africa	mixed	G	Maize
282set_VA102	Virginia	nss	G	NA
282set_Va14	Virginia	nss	G	Maize
282set_Va17	Virginia	nss	G	Maize
282set_Va22	Virginia	nss	G	Maize
282set_Va26	Virginia	nss	C	NA
282set_Va35	Virginia	nss	G	Maize
282set_Va59	Virginia	nss	G	Maize
282set_Va85	Virginia	nss	G	Maize
282set_Va99	Virginia	nss	G	Maize
282set_VaW6	Virginia	mixed	G	Maize
282set_W117Ht	Wisconsin	mixed	G	Maize
282set_W153R	Wisconsin	nss	C	Maize
282set_W182B	Wisconsin	nss	G	Maize
282set_Wf9	Indiana	nss	G	Maize
282set_Yu796	Yugoslavia	mixed	G	Maize
