# Supplementary material for: The tin1 gene retains the function of promoting tillering in maize
Source: Nat Commun. 2019 Dec 6;10:5608. doi: 10.1038/s41467-019-13425-6 (PMC6898233; doi:10.1038/s41467-019-13425-6)
Supplement: Supplementary file 13 — Supplementary Data 9 [file 41467_2019_13425_MOESM13_ESM.xlsx]

## Sheet: Sheet1
Supplementary Data 9 Maize accessions for phylogenetic tree analysis and DNA diversity analysis
Maize line Name	tin1 type	tb1 type	State/Country	Group/species	NCRPIS accession
4226	G	Maize	Illinois	nss	NSL 30904
4722	G	Maize	Indiana	popcorn	PI 587130
33-16	C	Maize	Indiana	nss	Ames 26771
A214N	G	Maize	South Africa	mixed	PI 406112
A441-5	C	Maize	South Africa	mixed	Ames 27064
A556	G	Maize	Minnesota	nss	Ames 23450
A619	C	Maize	Minnesota	nss	PI 587139
A634	G	Maize	Minnesota	ss	Ames 19308
A659	C	Maize	Minnesota	nss	NSL 81599
A661	C	Maize	Minnesota	nss	PI 607521
A680	C	Maize	Minnesota	ss	Ames 23503
Ab28A	G	Maize	Alabama	mixed	Ames 18999
B10	G	Maize	Iowa	mixed	NSL 65865
B37	G	Maize	Iowa	ss	PI 550467
B77	G	Maize	Iowa	nss	PI 608765
B79	C	Maize	Iowa	mixed	PI 608766
C103	G	Maize	Connecticut	nss	Ames 19284
C123	G	Maize	Connecticut	nss	Ames 19313
C49A	G	Maize	Minnesota	nss	Ames 27067
CH701-30	G	Maize	Canada - Harrow	nss	Ames 27069
CH9	G	Maize	Canada - Harrow	nss	Ames 27068
CI.7	G	Maize	USDA	nss	Ames 28367
CI187-2	G	Maize	USDA	nss	Ames 26138
CI21E	C	Maize	USDA	nss	CIze 21
CI31A	C	Maize	USDA	nss	Ames 21512
CI64	C	Maize	USDA	nss	Ames 19314
CI66	C	Maize	USDA	nss	PI 587148
CI91B	G	Maize	USDA	nss	Ames 28365
CM37	G	Maize	Canada-Morden	nss	Ames 20190
CM7	G	Maize	Canada-Morden	nss	Ames 27070
CML10	G	Maize	Mexico	ts	Ames 27072
CML103	G	Maize	Mexico	ts	Ames 27081
CML108	G	Maize	Mexico	ts	Ames 27082
CML157Q	G	Maize	Mexico	ts	Ames 27084
CML158Q	G	Maize	Mexico	ts	Ames 27085
CML228	G	Maize	Mexico	ts	Ames 27088
CML247	G	Maize	Mexico	ts	PI 595541
CML321	G	Maize	Mexico	ts	Ames 27095
CML322	G	Maize	Mexico	ts	Ames 27096
CML328	G	Maize	Mexico	mixed	Ames 27098
CML331	G	Maize	Mexico	ts	Ames 27099
CML332	G	Maize	Mexico	ts	Ames 27100
CML333	G	Maize	Mexico	ts	Ames 27101
CML52	G	Maize	Mexico	ts	PI 595561
CML69	G	Maize	Mexico	ts	Ames 28184
CML92	G	Maize	Mexico	mixed	Ames 27080
CO106	G	Maize	Canada-Ottawa	nss	Ames 27105
D940Y	G	Maize	South Africa	mixed	Ames 27108
F2834T	G	Maize	South Africa	mixed	Ames 27112
F6	C	Maize	Florida	mixed	NSL 22894
H84	G	Maize	Indiana	mixed	PI 587128
HP301	C	Maize	Indiana	popcorn	PI 587131
Hy	C	Maize	Illinois	nss	Ames 26808
I114H	G	Maize	South Africa	mixed	Ames 27116
I137TN	G	Maize	Iowa	popcorn	Ames 27115
I29	G	Maize	Iowa	sweet	Ames 27117
Ia5125	C	Maize	Iowa	popcorn	Ames 24575
IDS28	C	Maize	Iowa	popcorn	Ames 24577
IDS91	G	Maize	Illinois	sweet	Ames 27119
Il101	C	Maize	Illinois	sweet	Ames 27118
K55	C	Maize	Kansas	nss	Ames 22754
K64	G	Maize	Kansas	nss	Ames 27121
Ki11	G	Maize	Thailand	ts	Ames 27124
Ki21	G	Maize	Thailand	mixed	Ames 27125
Ki3	G	Maize	Thailand	ts	Ames 27123
Ky21	G	Maize	Kentucky	nss	Ames 27130
KY226	G	Maize	Kentucky	mixed	Ames 27131
L317	C	Maize	Iowa	nss	NSL 65873
M162w	C	Maize	South Africa	nss	Ames 27134
M37w	G	Maize	South Africa	mixed	Ames 27133
Mo18w	G	Maize	Missouri	mixed	PI 550441
MO1W	G	Maize	Missouri	nss	PI 558520
Mo47	G	Maize	Missouri	mixed	PI 583352
MS1334	G	Maize	Michigan	nss	Ames 24752
NC230	C	Maize	North Carolina	nss	Ames 12731
NC232	G	Maize	North Carolina	nss	Ames 12732
NC250	G	Maize	North Carolina	ss	PI 550555
NC262	G	Maize	North Carolina	nss	PI 531085
NC290A	G	Maize	North Carolina	nss	Ames 27141
NC314	G	Maize	North Carolina	ss	Ames 27153
NC320	C	Maize	North Carolina	ts	Ames 27156
NC33	C	Maize	North Carolina	nss	Ames 27139
NC342	G	Maize	North Carolina	nss	Ames 27167
NC344	G	Maize	North Carolina	nss	Ames 27168
NC350	G	Maize	North Carolina	ts	Ames 27171
NC356	G	Maize	North Carolina	ts	Ames 27174
NC358	G	Maize	North Carolina	ts	Ames 27175
NC360	G	Maize	North Carolina	mixed	Ames 27176
NC366	G	Maize	North Carolina	mixed	Ames 27179
ND246	C	Maize	North Dakota	mixed	PI 550490
Oh40B	C	Maize	Ohio	nss	NSL 28966
Oh43	C	Maize	Ohio	nss	Ames 19288
Oh43E	C	Maize	Ohio	nss	Ames 27183
OH7B	C	Maize	Ohio	nss	Ames 19323
P39	C	Maize	Indiana	sweet	Ames 28186
P51	C	Maize	Indiana	sweet	Ames 22049
Pa762	C	Maize	Pennsylvania	nss	Ames 27184
Pa875	G	Maize	Pennsylvania	nss	Ames 27185
Pa880	C	Maize	Pennsylvania	nss	PI 517974
R177	C	Maize	Illinois	nss	NSL 30894
R4	C	Maize	Illinois	nss	Ames 27187
SA24	G	Maize	Indiana	popcorn	Ames 27188
SC55	C	Maize	South Carolina	mixed	Ames 27189
Sg1533	C	Maize	Indiana	popcorn	PI 587132
Sg18	C	Maize	Indiana	popcorn	NSL 75979
Tx303	G	Maize	Texas	mixed	Ames 19327
Tx601	G	Maize	Texas	ts	Ames 22763
Tzi10	G	Maize	Nigeria	ts	PI 506248
Tzi11	C	Maize	Nigeria	ts	PI 540745
Tzi8	G	Maize	Nigeria	ts	PI 506246
Tzi9	G	Maize	Nigeria	ts	PI 506247
Va35	G	Maize	Virginia	nss	PI 587150
Va59	G	Maize	Virginia	nss	Ames 19016
Va85	G	Maize	Virginia	nss	Ames 27193
Va99	G	Maize	Virginia	nss	Ames 24989
W153R	C	Maize	Wisconsin	nss	PI 587154
W22	G	Maize	Wisconsin	nss	NSL 30053
W64A	G	Maize	Wisconsin	nss	PI 587152
Wf9	G	Maize	Indiana	nss	Ames 19293
WFg3	C	Maize	China	NA	Ames 2340
Ye4	G	Maize	China	NA	Ames 2335
Yellow3	G	Maize	China	NA	Ames 2331
Yong28	G	Maize	China	NA	Ames 2333
KS2	G	Maize	Mexico	NA	Ames 14408
PI214199	G	Maize	Canada	landrace	PI 214199
PI221884	C	Maize	United States	landrace	PI 221884
PI221888	C	Maize	United States	landrace	PI 221888
PI233011	G	Maize	United States	landrace	PI 233011
PI296723	G	Maize	Canada	landrace	PI 296723
PI477560	G	Maize	Uruguay	landrace	PI 477560
PI477563	G	Maize	Uruguay	landrace	PI 477563
PI477600	G	Maize	Uruguay	landrace	PI 477600
PI477606	G	Maize	Uruguay	landrace	PI 477606
PI477662	G	Maize	Uruguay	landrace	PI 477662
PI477733	G	Maize	Uruguay	landrace	PI 477733
PI477740	G	Maize	Uruguay	landrace	PI 477740
PI479135	G	Maize	Uruguay	landrace	PI 479135
PI483275	G	Maize	United States	landrace	PI 483275
PI483314	G	Maize	United States	landrace	PI 483314
PI485322	G	Maize	Peru	landrace	PI 485322
PI494985	G	Maize	Zambia	landrace	PI 494985
PI498562	G	Maize	Grenada	landrace	PI 498562
PI498611	G	Maize	Haiti	landrace	PI 498611
PI498624	G	Maize	Honduras	landrace	PI 498624
PI498673	G	Maize	Puerto Rico	landrace	PI 498673
PI498684	G	Maize	Puerto Rico	landrace	PI 498684
PI498688	G	Maize	Virgin Islands (U.S.), St. Croix	landrace	PI 498688
PI498690	G	Maize	St. Lucia	landrace	PI 498690
PI511485	G	Maize	Brazil	landrace	PI 511485
PI511488	G	Maize	Brazil	landrace	PI 511488
PI511499	G	Maize	Brazil	landrace	PI 511499
PI511510	G	Maize	Brazil	landrace	PI 511510
PI511549	G	Maize	Cuba	landrace	PI 511549
PI511578	G	Maize	Nepal	landrace	PI 511578
PI511580	G	Maize	Nepal	landrace	PI 511580
PI511649	G	Maize	Mexico	landrace	PI 511649
PI516036	G	Maize	Argentina	landrace	PI 516036
PI531466	C	Maize	Hungary	landrace	PI 531466
PI571731	G	Maize	Peru	landrace	PI 571731
PI586691	G	Maize	Chile	landrace	PI 586691
PI586696	G	Maize	Chile	landrace	PI 586696
PI586711	G	Maize	Chile	landrace	PI 586711
PI586718	G	Maize	Chile	landrace	PI 586718
PI586735	G	Maize	Chile	landrace	PI 586735
PI586767	C	Maize	Virgin Islands (British)	landrace	PI 586767
PI595560	G	Maize	Mexico	landrace	PI 595560
PI645583	C	Maize	United States	landrace	PI 645583
PI645807	G	Maize	Mexico	landrace	PI 645807
PI217409	C	Maize	Mexico	landrace	PI 217409
TEO2	G	Teosinte	Guerrero, Mexico	Zea mays subsp. Parviglumis	PI 384071
TEO3	G	Teosinte	Guerrero,Mexico	Zea mays subsp. Parviglumis	Ames 21787
TEO6	G	Teosinte	Guerrero,Mexico	Zea mays subsp. Parviglumis	Ames 21790
TEO9	G	Teosinte	Guerrero,Mexico	Zea mays subsp. Parviglumis	Ames 21826
TEO12	G	Teosinte	Guerrero, Mexico	Zea mays subsp. Parviglumis	Ames 21812
TEO13	G	Teosinte	Michoacan, Mexico	Zea mays subsp. Parviglumis	Ames 28145
TEO14	G	Teosinte	Guerrero,Mexico	Zea mays subsp. Parviglumis	Ames 21808
TEO20	G	Teosinte	Mexico, Mexico	Zea mays subsp. parviglumis	Ames 28117
TEO22	G	Teosinte	Guerrero, Mexico	Zea mays subsp. Parviglumis	Ames 28091
TEO23	G	Teosinte	Guerrero, Mexico	Zea mays subsp. Parviglumis	Ames 28092
TEO25	T	Teosinte	Jalisco, Mexico	Zea mays subsp. Parviglumis	Ames 28066
TEO28	G	Teosinte	Mexico, Mexico	Zea mays subsp. Parviglumis	Ames 28123
TEO37	G	Teosinte	Guerrero, Mexico	Zea mays subsp. Parviglumis	Ames 28095
TEO40	G	Teosinte	Michoacan, Mexico	Zea mays subsp. Parviglumis	Ames 28114
TEO48	T	Teosinte	Nayarit, Mexico	Zea mays subsp. Parviglumis	Ames 28133
TEO49	C	Teosinte	Guerrero, Mexico	Zea mays subsp. Parviglumis	Ames 28096
TEO51	G	Teosinte	Michoacan, Mexico	Zea mays subsp. Parviglumis	Ames 28130
TEO52	G	Teosinte	Michoacan, Mexico	Zea mays subsp. Parviglumis	Ames 28113
TEO53	G	Teosinte	Mexico, Mexico	Zea mays subsp. Parviglumis	Ames 28116
TEO55	G	Teosinte	Michoacan, Mexico	Zea mays subsp. Parviglumis	Ames 28110
TEO58	G	Teosinte	Michoacan, Mexico	Zea mays subsp. Parviglumis	Ames 28108
TEO61	G	Teosinte	Michoacan, Mexico	Zea mays subsp. Parviglumis	Ames 28111
TEO63	C	Teosinte	Guerrero, Mexico	Zea mays subsp. Parviglumis	Ames 28099
TEO68	G	Teosinte	Guerrero,Mexico	Zea mays subsp. Parviglumis	Ames 21796
TEO69	G	Teosinte	Guerrero, Mexico	Zea mays subsp. Parviglumis	Ames 28102
TEO70	G	Teosinte	Mexico, Mexico	Zea mays subsp. Parviglumis	Ames 28121
TEO71	G	Teosinte	Jalisco, Mexico	Zea mays subsp. Parviglumis	Ames 28138
TEO77	C	Teosinte	Mexico, Mexico	Zea mays subsp. Parviglumis	Ames 28120
TEO80	G	Teosinte	Jalisco, Mexico	Zea mays subsp. Parviglumis	Ames 28142
TEO81	G	Teosinte	Guerrero, Mexico	Zea mays subsp. Parviglumis	Ames 28105
TEO86	C	Teosinte	Michoacan, Mexico	Zea mays subsp. Parviglumis	Ames 28070
TEO97	C	Teosinte	Michoacan, Mexico	Zea mays subsp. Parviglumis	Ames 28076
TEO101	G	Teosinte	Jalisco, Mexico	Zea mays subsp. Parviglumis	Ames 28152
TEO102	G	Teosinte	Jalisco, Mexico	Zea mays subsp. Parviglumis	Ames 28150
TEO105	G	Teosinte	Mexico, Mexico	Zea mays subsp. Parviglumis	Ames 28122
TEO110	G	Teosinte	Michoacan,Mexico	Zea mays subsp. Parviglumis	PI 566692
TEO111	C	Teosinte	Colima, Mexico	Zea mays subsp. Parviglumis	Ames 28141
