# Supplementary material for: The tin1 gene retains the function of promoting tillering in maize
Source: Nat Commun. 2019 Dec 6;10:5608. doi: 10.1038/s41467-019-13425-6 (PMC6898233; doi:10.1038/s41467-019-13425-6)
Supplement: Supplementary file 14 — Supplementary Data 10 [file 41467_2019_13425_MOESM14_ESM.xlsx]

## Sheet: Sheet1
Supplementary Data 10 Foxtail millet population for association mapping and DNA Diversity Analysis
Accession number	18-kb insertion	State/Country	species	Tiller Number
Ames22563	Absent	Germany	Setaria italica	3
PI180304	Present	India	Setaria italica	16.3333
PI269970	Present	Pakistan	Setaria italica	8
PI283988	Present	Spain	Setaria italica	11.6667
PI296378	Absent	Canada	Setaria italica	3.75
PI315090	Present	Former Soviet Union	Setaria italica	17
PI442551	Present	Belgium	Setaria italica	10
PI458645	Present	China	Setaria italica	5.33333
PI464465	Present	India	Setaria italica	3
PI464544	Present	Ethiopia	Setaria italica	7.75
PI464547	Present	South Africa	Setaria italica	8.75
PI464567	Present	Switzerland	Setaria italica	33
PI473596	Present	Lebanon	Setaria italica	8
PI649311	Present	France	Setaria italica	6
PI662292	Present	Tajikistan	Setaria italica	10.6667
Huanghuapi	Present	China	Setaria italica	5.66667
Yugu-1	Absent	China	Setaria italica	3
Qitougu	Present	China	Setaria italica	6
Dahuangsugu	Absent	China	Setaria italica	2.75
Liusibai	Present	China	Setaria italica	5.33333
Damaosui	Absent	China	Setaria italica	2.33333
Z1I00107	Absent	China	Setaria italica	4
Z1I00059	Absent	China	Setaria italica	1.5
Z1I01000	Present	China	Setaria italica	2.66667
Z1I00997	Absent	China	Setaria italica	4
Z1I00998	Present	China	Setaria italica	3.5
Z1I00999	Present	China	Setaria italica	4
Z1I01620	Absent	China	Setaria italica	3
Z1I01001	Absent	China	Setaria italica	7.75
Z1I02869	Absent	China	Setaria italica	2
Z1I03176	Present	China	Setaria italica	3.33333
Z1I03177	Absent	China	Setaria italica	1.5
Z1I03178	Present	China	Setaria italica	4
Z1I03179	Absent	China	Setaria italica	1.5
Z1I03450	Absent	China	Setaria italica	2
Z1I03535	Absent	China	Setaria italica	2
Z1I03895	Present	China	Setaria italica	2.75
Z1I10597	Present	China	Setaria italica	4
Z1I10598	Present	China	Setaria italica	2.5
Z1I05209	Absent	China	Setaria italica	3.25
Z1I05210	Present	China	Setaria italica	5
Z1I05213	Absent	China	Setaria italica	6
Z1I05211	Absent	China	Setaria italica	2.33333
Z1I05212	Absent	China	Setaria italica	6
Z1I05279	Absent	China	Setaria italica	3.5
Z1I05468	Absent	China	Setaria italica	1.75
Z1I05467	Present	China	Setaria italica	2.5
Z1I07508	Present	China	Setaria italica	3
Z1I06272	Absent	China	Setaria italica	7.5
Z1I06198	Absent	China	Setaria italica	3
Z1I05748	Present	China	Setaria italica	3.75
Z1I05747	Present	China	Setaria italica	3.25
Z1I05470	Absent	China	Setaria italica	2.25
Z1I06189	Absent	China	Setaria italica	5
Z1I07509	Present	China	Setaria italica	2.5
Z1I08549	Absent	China	Setaria italica	1.5
Z1I08550	Absent	China	Setaria italica	2.25
Z1I08551	Absent	China	Setaria italica	2.33333
Z1I10808	Absent	China	Setaria italica	1.5
Z1I10809	Absent	China	Setaria italica	2
Z1I13277	Absent	China	Setaria italica	3.25
Z1I13278	Present	China	Setaria italica	3
Z1I13755	Present	China	Setaria italica	3.5
Z1I13782	Absent	China	Setaria italica	3.5
Z1I13818	Present	China	Setaria italica	2.5
PI212625	Present	Afghanistan	Setaria viridis	25.3333
PI223677	Present	Iran	Setaria viridis	8.75
PI649320	Present	Mongolia	Setaria viridis	8.66667
PC-1	Present	Beijing, China	Setaria viridis	8.75
PC-2	Present	Beijing, China	Setaria viridis	8.75
PC-3	Present	Beijing, China	Setaria viridis	8.66667
PC-4	Present	Beijing, China	Setaria viridis	8.66667
PC-5	Present	Beijing, China	Setaria viridis	8.66667
PC-6	Present	Hebei, China	Setaria viridis	8.66667
PC-7	Present	Hebei, China	Setaria viridis	9
PC-8	Present	Hebei, China	Setaria viridis	9.25
PC-9	Present	Inner Mongolia, China	Setaria viridis	9.25
PC-10	Present	Inner Mongolia, China	Setaria viridis	9
PC-11	Present	Shanxi, China	Setaria viridis	9.33333
PC-12	Present	Gansu, China	Setaria viridis	9
PC-13	Present	Shandong, China	Setaria viridis	9.33333
PC-14	Present	Shandong, China	Setaria viridis	9
PC-15	Present	Shandong, China	Setaria viridis	9.33333
PC-16	Present	Shandong, China	Setaria viridis	9.33333
PC-17	Present	Shandong China	Setaria viridis	9.25
PC-18	Present	Shandong, China	Setaria viridis	9
PC-19	Present	Fujian, China	Setaria viridis	9.25
PC-20	Present	Yunnan, China	Setaria viridis	9.25
PC-21	Present	Shanghai, China	Setaria viridis	9
