# Supplementary material for: The tin1 gene retains the function of promoting tillering in maize
Source: Nat Commun. 2019 Dec 6;10:5608. doi: 10.1038/s41467-019-13425-6 (PMC6898233; doi:10.1038/s41467-019-13425-6)
Supplement: Supplementary file 15 — Supplementary Data 11 [file 41467_2019_13425_MOESM15_ESM.xlsx]

## Sheet: Table S9
Supplementary Data 11 Primer list
primer	forward	reverse	purpose
M1	GGGTGAGTGAGGTGTGGAAT	TTCCGCTGTCAGTGAGGAAA	fine-mapping
P2	GTCTTGTCTTGAGATTCTGCGT	AGACTAGCACTTGTAGTTTACCC	fine-mapping
P3	CACCGACGTCTTCAAGGC	CGACCTGCAACCACCGTA	fine-mapping
P4	TCATCAAAGGCAAAAGCGCT	CCGCACAAGGACTTCAACC	fine-mapping
S2	CAAGCTCGAGAGGCCTGAC	CAGTTGAGCATGTCCACGG	fine-mapping
S3	ACTCCTCAAACATTGTTACTTACTGTAC	CCTAACAACGTCACTGTAACACTAATAT	fine-mapping
S4	GCTTACCGGAGATGCAAACC	GGAGCTTGTGTTTTGATGATTGT	fine-mapping
P7	GCCAACCTTCATTAGTTCTCAGT	CGAAAAGGTAGGGGTCAAATCA	fine-mapping
P8	TTCTCTGCGTGTTGTGTGTG	GCGCCTTCTTGTTTCGTTCT	fine-mapping
P9	GGGTGTGTGTGAAAGAGCAG	GGGTTGGGATATCGTTGTCA	fine-mapping
M2	TGTGCTCGTGCTTCTCTCTGAGTA	TAAAACCTTTACCCCATCCAGCAT	fine-mapping
tin1-3RACE	GATTACGCCAAGCTTCATGGCGCTAGGCCTGGCGCCGCCGGA	GATTACGCCAAGCTTCGCCACGAGGAGGAGCAGAACCAGCTG	3' RACE
tin1-5RACE	GATTACGCCAAGCTTGGTGGGGCAGAGACGCGGGAGGTCCTC	GATTACGCCAAGCTTCCAGTTGAGCATGTCCACGGTGCCGTC	5’RACE
tin1-dna	ATTCAAATGAAAAGTTGTTAACTACA	CAGCTAGCTCACACAGTTCT	Functional site
tin1	CGTGATTCTGCTCGGGGA	AGGGCAGGATCACAAGACAA	Real-time PCR
Bar	CAATCCTCGAGTCTACCATGAGCCCAGAAC	GAATCCTCGAGTCAAATCTCGGTGACGGGCA	BAR gene primer
Zm00001d008230(ZmYGL8)	GAATTCGACATGCATGTGATCA	GGCAATGATCTTCTGGTTGATC	Real-time PCR
Zm00001d025868(ZmLABA1)	ATGCTCTGAATTAGTGCCAGTA	AGAAACTCGAATTGCATAACGC	Real-time PCR
Zm00001d032776(ZmCesA7)	GAGTACGAGGAGTTCAAGGTG	CTTCTTGTGGTGGTTGTACCC	Real-time PCR
Zm00001d013937(ZmPGL10)	ACATGCTCATTAGTTGGTCTCA	GTGCCATGTCCTCAAGAAAAAT	Real-time PCR
Zm00001d043477(ZmCesA4)	CCGTCTGAAATGGCTCCAGA	GCGTTGGACAGCGTAGGTAT	Real-time PCR
Zm00001d028129(gt1)	GCTGCGAGGAGGAAGAGAG	CTGCCGAGCCTTCTTCTG	Real-time PCR
Zm00001d005775(ZmCesA9a)	CGTCTTCTTCGACATCAACATG	CTTCTCGAAGTTCATCTGGGAC	Real-time PCR
Zm00001d020531(ZmCesA9b)	AAGTTCATCATGCCGTCGATTA	TGAAGTTGGTGTCGATCCC	Real-time PCR
Zm00001d028094(ZmD14a)	TATGAATATGATGCCGACCGAA	CTGTGCCCGGAATTTTAAAACA	Real-time PCR
Zm00001d048146(ZmD14b)	TACGACACGCTGGACTCGTA	TAGTCGTGGTCGTTCAGGAA	Real-time PCR
Zm00001d045312(ZmD3)	AAATAGAAAACACAGTTGGGGC	ACCACTCTAATTTGAGACTGCA	Real-time PCR
Zm00001d043244(ZmDH3.1)	CAGGAGGTCGTTGCTGTATAG	CCTTCACGAATAGCAGGTACAT	Real-time PCR
Zm00001d032422(ZmDrm1)	CTACTGACGGTTGCTCTAGATC	TCCAGCATCTTCTAATTCGCTC	Real-time PCR
Zm00001d033673(tb1)	TTCCCTCAACGTGAGCTTCT	TTCATCGTCACACAGCCAAT	Real-time PCR
Zm00001d011890(ZmCKX4a)	CAGCAATGTCAATCAACTGGAG	AAGAGATCAGCGTTATCATCGG	Real-time PCR
Zm00001d042148(OsCKX4b)	CAGCAATGTCAATCAACTGGAG	AGAGATCAGAGTTATCCTCGGG	Real-time PCR
Zm00001d046865(ZmGL1-3)	GGAAATAACGCGTCGTCTATTC	AATGAACAGTACAGACCGACAT	Real-time PCR
I1	TGTTACAGGAGTCTTCAAAAGTTCAT	AGAGTAGTTTTAGTTGTACTGGCAAA	18-kb insertion
I2	TGTTACAGGAGTCTTCAAAAGTTCAT	GCAACCACACAAGACGACAA	18-kb insertion
I3	AGTTCCATCTAGATATACCCGGTG	AGAGTAGTTTTAGTTGTACTGGCAAA	18-kb insertion
