# Supplementary material for: The tin1 gene retains the function of promoting tillering in maize
Source: Nat Commun. 2019 Dec 6;10:5608. doi: 10.1038/s41467-019-13425-6 (PMC6898233; doi:10.1038/s41467-019-13425-6)
Supplement: Supplementary file 16 — Source Data [file 41467_2019_13425_MOESM16_ESM.xlsx]

## Sheet: Figure 2i and 2j
Date	Tiller length	Genotype			Tiller number	Genotype
6-1	0.1	NIL-B37			0	NIL-B37
6-1	0.1	NIL-B37			0	NIL-B37
6-1	0.1	NIL-B37			0	NIL-B37
6-1	0.1	NIL-B37			0	NIL-B37
6-1	0.1	NIL-B37			0	NIL-B37
6-1	0.1	NIL-B37			0	NIL-B37
6-1	0.1	NIL-B37			0	NIL-B37
6-1	0.1	NIL-B37			0	NIL-B37
6-1	0.1	NIL-B37			0	NIL-B37
6-1	0.1	NIL-P51			0	NIL-B37
6-1	0.1	NIL-P51			0	NIL-B37
6-1	0.1	NIL-P51			0	NIL-B37
6-1	0.1	NIL-P51			0	NIL-B37
6-1	0.1	NIL-P51			0	NIL-B37
6-1	0.1	NIL-P51			0	NIL-B37
6-1	0.1	NIL-P51			0	NIL-B37
6-1	0.1	NIL-P51			0	NIL-B37
6-1	0.1	NIL-P51			0	NIL-B37
6-8	0.3	NIL-B37			0	NIL-B37
6-8	0.2	NIL-B37			0	NIL-B37
6-8	0.3	NIL-B37			0	NIL-B37
6-8	0.3	NIL-B37			0	NIL-B37
6-8	0.3	NIL-B37			0	NIL-B37
6-8	0.3	NIL-B37			1	NIL-B37
6-8	0.3	NIL-B37			1	NIL-B37
6-8	0.4	NIL-P51			1	NIL-B37
6-8	0.3	NIL-P51			1	NIL-B37
6-8	0.5	NIL-P51			2	NIL-B37
6-8	2	NIL-P51			0	NIL-P51
6-8	1	NIL-P51			0	NIL-P51
6-8	0.8	NIL-P51			0	NIL-P51
6-8	1	NIL-P51			0	NIL-P51
6-14	1.5	NIL-B37			0	NIL-P51
6-14	1.3	NIL-B37			0	NIL-P51
6-14	2	NIL-B37			0	NIL-P51
6-14	2	NIL-B37			0	NIL-P51
6-14	2.5	NIL-B37			1	NIL-P51
6-14	1	NIL-B37			1	NIL-P51
6-14	6	NIL-B37			1	NIL-P51
6-14	2.5	NIL-B37			1	NIL-P51
6-14	2.5	NIL-P51			1	NIL-P51
6-14	2.5	NIL-P51			1	NIL-P51
6-14	4	NIL-P51			1	NIL-P51
6-14	4	NIL-P51			2	NIL-P51
6-14	15	NIL-P51			2	NIL-P51
6-14	4	NIL-P51			2	NIL-P51
6-14	2.5	NIL-P51			2	NIL-P51
6-14	2	NIL-P51			2	NIL-P51
6-14	6	NIL-P51			2	NIL-P51
6-14	4	NIL-P51			2	NIL-P51
6-14	5	NIL-P51			2	NIL-P51
6-14	2.5	NIL-P51			2	NIL-P51
6-14	3	NIL-P51			2	NIL-P51
6-22	2.5	NIL-B37			2	NIL-P51
6-22	5	NIL-B37
6-22	3	NIL-B37
6-22	5.5	NIL-B37
6-22	5.5	NIL-B37
6-22	9	NIL-B37
6-22	5.5	NIL-B37
6-22	4.5	NIL-B37
6-22	15	NIL-P51
6-22	8	NIL-P51
6-22	8.5	NIL-P51
6-22	8	NIL-P51
6-22	15	NIL-P51
6-22	15	NIL-P51
6-22	20	NIL-P51
6-30	8	NIL-B37
6-30	8	NIL-B37
6-30	8.5	NIL-B37
6-30	7.5	NIL-B37
6-30	6	NIL-B37
6-30	6.5	NIL-B37
6-30	9	NIL-B37
6-30	9.5	NIL-B37
6-30	20	NIL-P51
6-30	35	NIL-P51
6-30	25	NIL-P51
6-30	20	NIL-P51
6-30	30	NIL-P51
6-30	28	NIL-P51
7-7	8	NIL-B37
7-7	8	NIL-B37
7-7	8.5	NIL-B37
7-7	7.5	NIL-B37
7-7	6	NIL-B37
7-7	6.5	NIL-B37
7-7	9	NIL-B37
7-7	9.5	NIL-B37
7-7	17	NIL-B37
7-7	20	NIL-B37
7-7	60	NIL-P51
7-7	57	NIL-P51
7-7	45	NIL-P51
7-7	40	NIL-P51
7-7	45	NIL-P51
7-7	48	NIL-P51
7-7	48	NIL-P51
7-7	60	NIL-P51
7-7	70	NIL-P51
7-14	8	NIL-B37
7-14	8	NIL-B37
7-14	8.5	NIL-B37
7-14	9.5	NIL-B37
7-14	15	NIL-B37
7-14	22	NIL-B37
7-14	23	NIL-B37
7-14	22	NIL-B37
7-14	75	NIL-P51
7-14	70	NIL-P51
7-14	75	NIL-P51
7-14	75	NIL-P51
7-14	55	NIL-P51
7-14	60	NIL-P51
7-14	70	NIL-P51
7-14	66	NIL-P51
7-14	78	NIL-P51
7-21	8	NIL-B37
7-21	15	NIL-B37
7-21	8.5	NIL-B37
7-21	9	NIL-B37
7-21	18	NIL-B37
7-21	18	NIL-B37
7-21	25	NIL-B37
7-21	22	NIL-B37
7-21	24	NIL-B37
7-21	22	NIL-B37
7-21	30	NIL-B37
7-21	93	NIL-P51
7-21	72	NIL-P51
7-21	80	NIL-P51
7-21	65	NIL-P51
7-21	78	NIL-P51
7-21	77	NIL-P51
7-21	77	NIL-P51
7-21	60	NIL-P51
7-21	73	NIL-P51

## Sheet: Figure 4e, 4f, 4g, 4i
Genotype	∆Ct	2-∆∆Ct	Mean	SD		OEtin1P51			OEtin1B37-1			OEtin1B37-2			OEtin1B37-3			Genotype	Ear number			NIL-B37
OEtin1P51	-0.00707817	12.8793				Genotype	Tiller number		Genotype	Tiller number		Genotype	Tiller number		Genotype	Tiller number		Negative	0			Actinomycin D(hour)	Relative expression	Transcript percentage（%）
OEtin1P51	-0.293907	13.1661	13.8179	0.382644		Negative	0		Negative	0		Negative	0		Negative	0		Negative	0			0	42.2406	1.1814
OEtin1P51	0.463955	12.4083				Negative	0		Negative	0		Negative	0		Negative	0		Negative	0			0	31.7779	0.888773
OEtin1B37-3	1.81205	11.0602				Negative	0		Negative	0		Negative	0		Negative	0		Negative	0			0	33.246	0.929832
OEtin1B37-3	1.61175	11.2605	12.0545	0.208923		Negative	1		Negative	0		Negative	0		Negative	0		Negative	0			0.5	19.9236	0.557229
OEtin1B37-3	2.02948	10.8427				Negative	0		Negative	0		Negative	0		Negative	0		Negative	0			0.5	26.7411	0.747902
OEtin1B37-1	-1.48577	14.358				Negative	0		Negative	0		Negative	0		Negative	0		Negative	0			0.5	22.2815	0.623173
OEtin1B37-1	-1.70529	14.5775	15.6694	0.366034		Negative	0		Negative	0		Negative	0		Negative	0		Negative	0			1	5.1422	0.143818
OEtin1B37-1	-2.20035	15.0726				Negative	0		Negative	0		Negative	0		Negative	0		Negative	0			1	16.189	0.452778
OEtin1B37-2	1.52055	11.3517				Negative	1		Negative	0		Negative	0		Negative	0		Negative	0			1	3.23496	0.0904762
OEtin1B37-2	0.432899	12.4393	12.943	0.550023		Negative	0		Negative	0		Negative	0		Negative	0		Negative	1			2	1	0.0279682
OEtin1B37-2	0.834087	12.0381				Negative	1		Negative	0		Negative	0		Negative	0		Negative	1			2	1.28126	0.0358346
CK	12.6847	0.187554				Negative	1		Negative	0		Negative	0		Negative	0		Negative	1			2	1.05268	0.0294416
CK	13.7265	-0.854272	1	0.777647		Negative	1		Negative	0		Negative	0		Negative	0		Negative	1
CK	12.2055	0.666718				Negative	1		Negative	0		Negative	0		Negative	0		Negative	1			NIL-P51
						Negative	0		Negative	0		Negative	0		Negative	0		Negative	1			Actinomycin D(hour)	Relative expression	Transcript percentage（%）
						Negative	0		Negative	0		Negative	0		Negative	0		Negative	1			0	3.61191	1.17153
						Negative	1		Negative	0		Negative	0		Negative	0		Negative	1			0	2.39303	0.776187
						Negative	1		Negative	0		Negative	0		Negative	0		Negative	1			0	3.24423	1.05228
						Negative	0		Negative	0		Negative	0		Negative	0		Negative	1			0.5	1.60566	0.520802
						Negative	0		Negative	0		Negative	0		Negative	0		Negative	1			0.5	3.00854	0.97583
						Positive	1		Negative	0		Negative	0		Negative	0		Negative	1			0.5	2.32072	0.752735
						Positive	1		Negative	0		Negative	0		Negative	0		Negative	1			1	1.81074	0.58732
						Positive	1		Negative	0		Negative	0		Negative	0		Negative	1			1	2.48697	0.806657
						Positive	1		Negative	0		Negative	0		Negative	0		Negative	1			1	1.82297	0.591287
						Positive	1		Negative	0		Negative	0		Negative	0		Negative	1			2	1	0.324353
						Positive	2		Negative	0		Negative	0		Negative	0		Negative	2			2	1.75744	0.570031
						Positive	4		Negative	0		Negative	0		Negative	0		Negative	2			2	1.08747	0.352725
						Positive	3		Negative	1		Negative	0		Negative	0		Negative	2
						Positive	3		Negative	1		Negative	0		Negative	0		Negative	2
						Positive	2		Negative	1		Negative	0		Negative	0		Negative	3
						Positive	3		Negative	1		Negative	0		Negative	0		Negative	3
						Positive	2		Negative	1		Negative	0		Negative	0		Negative	3
						Positive	3		Negative	1		Negative	0		Negative	0		Positive	0
						Positive	3		Negative	1		Negative	0		Negative	0		Positive	0
						Positive	2		Negative	1		Negative	0		Negative	0		Positive	0
						Positive	2		Negative	1		Negative	0		Negative	0		Positive	0
						Positive	2		Negative	1		Negative	0		Negative	0		Positive	0
						Positive	3		Negative	1		Negative	0		Negative	0		Positive	0
						Positive	3		Negative	1		Negative	0		Negative	0		Positive	0
						Positive	3		Negative	1		Negative	0		Negative	0		Positive	1
						Positive	2		Negative	1		Negative	0		Negative	0		Positive	1
						Positive	1		Negative	1		Negative	0		Negative	0		Positive	1
						Positive	2		Negative	1		Negative	0		Negative	0		Positive	1
						Positive	2		Negative	1		Negative	0		Negative	0		Positive	1
						Positive	2		Negative	1		Negative	0		Negative	0		Positive	1
						Positive	3		Negative	1		Negative	0		Negative	0		Positive	1
						Positive	2		Negative	1		Negative	0		Negative	0		Positive	1
						Positive	2		Negative	1		Negative	0		Negative	0		Positive	1
						Positive	3		Negative	1		Negative	0		Negative	0		Positive	1
						Positive	3		Negative	1		Negative	0		Negative	0		Positive	1
						Positive	2		Negative	1		Negative	0		Negative	0		Positive	1
						Positive	2		Negative	1		Negative	0		Negative	0		Positive	1
						Positive	2		Negative	2		Negative	0		Negative	0		Positive	1
						Positive	1		Negative	2		Negative	0		Negative	0		Positive	1
						Positive	0		Negative	2		Negative	0		Negative	0		Positive	1
						Positive	0		Negative	2		Negative	0		Negative	0		Positive	2
						Positive	2		Negative	2		Negative	0		Negative	0		Positive	2
						Positive	3		Negative	2		Negative	0		Negative	0		Positive	2
						Positive	2		Negative	2		Negative	0		Negative	0		Positive	2
						Positive	2		Negative	2		Negative	0		Negative	0		Positive	2
						Positive	1		Negative	3		Negative	0		Negative	0		Positive	2
						Positive	3		Negative	3		Negative	0		Negative	0		Positive	2
						Positive	3		Negative	3		Negative	0		Negative	0		Positive	2
						Positive	3		Positive	0		Negative	0		Negative	0		Positive	2
						Positive	3		Positive	0		Negative	0		Negative	0		Positive	3
						Positive	0		Positive	0		Negative	0		Negative	0		Positive	3
						Positive	0		Positive	1		Negative	0		Negative	0		Positive	3
						Positive	3		Positive	1		Negative	0		Negative	0		Positive	4
						Positive	0		Positive	2		Negative	0		Negative	0		Positive	4
						Positive	2		Positive	2		Negative	0		Negative	0		Positive	4
						Positive	2		Positive	2		Negative	0		Negative	0		Positive	4
						Positive	3		Positive	2		Negative	0		Negative	0		Positive	4
						Positive	3		Positive	2		Negative	0		Negative	0		Positive	5
						Positive	2		Positive	2		Negative	0		Negative	0		Positive	5
						Positive	2		Positive	2		Negative	0		Negative	0		Positive	5
						Positive	3		Positive	2		Negative	0		Negative	1		Positive	6
						Positive	2		Positive	2		Negative	0		Negative	1
						Positive	1		Positive	2		Negative	0		Negative	1
						Positive	2		Positive	2		Negative	0		Negative	1
						Positive	3		Positive	2		Negative	0		Negative	1
						Positive	1		Positive	2		Negative	0		Negative	1
						Positive	3		Positive	2		Negative	0		Negative	1
						Positive	4		Positive	2		Negative	0		Negative	1
						Positive	1		Positive	2		Negative	0		Negative	1
						Positive	2		Positive	2		Negative	0		Negative	1
						Positive	4		Positive	2		Negative	0		Negative	1
						Positive	2		Positive	2		Negative	0		Negative	1
						Positive	3		Positive	2		Negative	0		Negative	1
						Positive	3		Positive	2		Negative	0		Negative	1
						Positive	3		Positive	2		Negative	0		Negative	1
						Positive	3		Positive	2		Negative	0		Negative	1
						Positive	3		Positive	2		Negative	0		Negative	1
						Positive	2		Positive	2		Negative	0		Negative	1
						Positive	0		Positive	2		Negative	0		Negative	1
						Positive	3		Positive	3		Negative	0		Negative	1
						Positive	3		Positive	3		Negative	0		Negative	2
						Positive	2		Positive	3		Negative	0		Negative	2
						Positive	3		Positive	3		Negative	0		Positive	0
						Positive	3		Positive	3		Negative	1		Positive	0
						Positive	3		Positive	3		Negative	1		Positive	0
						Positive	3		Positive	3		Negative	1		Positive	0
						Positive	3		Positive	3		Negative	1		Positive	0
						Positive	3		Positive	3		Negative	1		Positive	0
						Positive	2		Positive	3		Negative	1		Positive	0
						Positive	2		Positive	3		Negative	1		Positive	0
						Positive	3		Positive	3		Negative	1		Positive	0
						Positive	3		Positive	3		Negative	1		Positive	0
						Positive	3		Positive	3		Negative	1		Positive	0
						Positive	2		Positive	3		Negative	1		Positive	0
						Positive	3		Positive	3		Negative	1		Positive	0
						Positive	3		Positive	3		Positive	0		Positive	0
						Positive	4		Positive	3		Positive	0		Positive	0
						Positive	2		Positive	3		Positive	0		Positive	0
						Positive	2					Positive	0		Positive	0
						Positive	3					Positive	0		Positive	0
						Positive	3					Positive	0		Positive	0
						Positive	2					Positive	0		Positive	0
						Positive	1					Positive	0		Positive	0
						Positive	2					Positive	0		Positive	0
						Positive	2					Positive	0		Positive	0
						Positive	3					Positive	0		Positive	0
						Positive	2					Positive	0		Positive	0
						Positive	0					Positive	0		Positive	0
						Positive	3					Positive	0		Positive	0
						Positive	3					Positive	0		Positive	0
						Positive	2					Positive	0		Positive	0
						Positive	2					Positive	0		Positive	0
						Positive	2					Positive	0		Positive	0
						Positive	3					Positive	0		Positive	0
						Positive	2					Positive	0		Positive	0
						Positive	2					Positive	0		Positive	0
						Positive	1					Positive	0		Positive	0
						Positive	1					Positive	0		Positive	0
						Positive	2					Positive	0		Positive	0
						Positive	3					Positive	0		Positive	0
						Positive	0					Positive	0		Positive	0
						Positive	2					Positive	0		Positive	0
						Positive	2					Positive	0		Positive	0
						Positive	3					Positive	0		Positive	0
						Positive	3					Positive	0		Positive	1
						Positive	2					Positive	0		Positive	1
						Positive	3					Positive	0		Positive	1
						Positive	2					Positive	0		Positive	1
						Positive	0					Positive	0		Positive	1
						Positive	3					Positive	0		Positive	1
						Positive	3					Positive	0		Positive	1
						Positive	2					Positive	0		Positive	1
						Positive	3					Positive	0		Positive	1
												Positive	0		Positive	1
												Positive	0		Positive	1
												Positive	0		Positive	1
												Positive	0		Positive	1
												Positive	0		Positive	1
												Positive	0		Positive	1
												Positive	0		Positive	1
												Positive	0		Positive	1
												Positive	0		Positive	1
												Positive	0		Positive	1
												Positive	0		Positive	1
												Positive	0		Positive	1
												Positive	0		Positive	1
												Positive	0		Positive	1
												Positive	0		Positive	1
												Positive	0		Positive	1
												Positive	0		Positive	1
												Positive	0		Positive	1
												Positive	0		Positive	1
												Positive	0		Positive	1
												Positive	0		Positive	1
												Positive	0		Positive	1
												Positive	0		Positive	1
												Positive	0		Positive	1
												Positive	0		Positive	1
												Positive	0		Positive	1
												Positive	0		Positive	1
												Positive	0		Positive	1
												Positive	0		Positive	1
												Positive	0		Positive	2
												Positive	0		Positive	2
												Positive	0		Positive	2
												Positive	0		Positive	2
												Positive	0		Positive	2
												Positive	0		Positive	2
												Positive	0		Positive	2
												Positive	0		Positive	2
												Positive	0		Positive	2
												Positive	0		Positive	2
												Positive	0		Positive	2
												Positive	0		Positive	3
												Positive	0
												Positive	0
												Positive	0
												Positive	0
												Positive	0
												Positive	0
												Positive	0
												Positive	0
												Positive	0
												Positive	0
												Positive	0
												Positive	1
												Positive	1
												Positive	1
												Positive	1
												Positive	1
												Positive	1
												Positive	1
												Positive	1
												Positive	1
												Positive	1
												Positive	1
												Positive	1
												Positive	1
												Positive	1
												Positive	1
												Positive	1
												Positive	1
												Positive	1
												Positive	1
												Positive	1
												Positive	1
												Positive	1
												Positive	1
												Positive	1
												Positive	1
												Positive	1
												Positive	1
												Positive	1
												Positive	1
												Positive	1
												Positive	1
												Positive	1
												Positive	1
												Positive	1
												Positive	2
												Positive	2
												Positive	2
												Positive	2
												Positive	2
												Positive	2
												Positive	2
												Positive	2
												Positive	2
												Positive	2
												Positive	2
												Positive	2
												Positive	2

## Sheet: Figure 5a, 5b, 5i
Genotype	Gene	-∆∆Ct	Mean	SD			Genotype	Gene	-∆∆Ct	Mean	SD			Effector	Reporter	LUC	REN	LUC/REN(%)
NIL-B37	tb1	4.57993	4.54324	0.114622			NIL-T	tb1	1.75945					TIN1	LABA1/An-2	709	1418128	0.05
NIL-B37	tb1	4.41476					NIL-T	tb1	1.48651	1.72815	0.227613			TIN1	LABA1/An-2	529	756732	0.07
NIL-B37	tb1	4.63502					NIL-T	tb1	1.93849					TIN1	LABA1/An-2	703	1173033	0.06
NIL-P51	tb1	4.57152	4.31062	1.11462			NIL-M	tb1	4.03532					CK	LABA1/An-2	5634	1444841	0.39
NIL-P51	tb1	4.09101					NIL-M	tb1	4.26649	4.07246	0.178382			CK	LABA1/An-2	6621	1839184	0.36
NIL-P51	tb1	4.26933					NIL-M	tb1	3.91558					CK	LABA1/An-2	2947	1473577	0.2
NIL-B37	tin1	0.410605	0.158587	2.11462			NIL-T	tin1	0.249215					TIN1	gt1	3208	1782412	0.18
NIL-B37	tin1	0					NIL-T	tin1	0.165537	0.138251	0.126828			TIN1	gt1	3979	2842444	0.14
NIL-B37	tin1	0.0651544					NIL-T	tin1	0					TIN1	gt1	2592	1728617	0.15
NIL-P51	tin1	1.18613	1.69711	3.11462			NIL-M	tin1	0.165133					CK	gt1	19128	2812945	0.68
NIL-P51	tin1	2.28005					NIL-M	tin1	0.250667	0.234152	0.0624225			CK	gt1	22628	3481334	0.65
NIL-P51	tin1	1.62517					NIL-M	tin1	0.286656					CK	gt1	11816	2316868	0.51

## Sheet: Supp Fig 3
	Vector	LUC	REN	LUC/REN
	Empty	9845	28052588	0.0004
	Empty	8893	14342595	0.0006
	Empty	7523	14487686	0.0005
	Empty	5212	8626296	0.0006
	Empty	13955	27898484	0.0005
	B37-Pro::LUC	21754	15357754	0.0014
	B37-Pro::LUC	12603	8366928	0.0015
	B37-Pro::LUC	15455	16075884	0.0014
	B37-Pro::LUC	17649	15065182	0.0012
	B37-Pro::LUC	15115	16459968	0.0011
	B37-Pro::LUC	12536	9930088	0.0013
	P51-Pro::LUC	5263	4204555	0.0013
	P51-Pro::LUC	10017	6842856	0.0015
	P51-Pro::LUC	5334	4108658	0.0013
	P51-Pro::LUC	7920	5000354	0.0016
	P51-Pro::LUC	9116	6057887	0.0015
	P51-Pro::LUC	19742	13971372	0.0014

## Sheet: Supp Fig 8
	Tissue	Genotype	∆Ct	-∆∆Ct	2-∆∆Ct
	Ear	NIL-B37	13.4184	1.79585	3.4722
	Ear	NIL-B37	14.4784	0.735794	1.66531
	Ear	NIL-B37	15.0814	0.132847	1.09646
	Ear	NIL-P51	13.7114	1.50281	2.83394
	Ear	NIL-P51	13.6977	1.51656	2.86109
	Ear	NIL-P51	13.697	1.51721	2.86236
	Auricle	NIL-B37	12.4718	2.7424	6.6918
	Auricle	NIL-B37	10.9369	4.27735	19.3914
	Auricle	NIL-B37	13.3288	1.88546	3.6947
	Auricle	NIL-P51	12.7296	2.48457	5.59668
	Auricle	NIL-P51	13.2993	1.91494	3.77099
	Auricle	NIL-P51	11.8439	3.37035	10.3413
	Tassel	NIL-B37	13.0295	2.18476	4.54653
	Tassel	NIL-B37	13.5244	1.68979	3.22609
	Tassel	NIL-B37	13.8084	1.40583	2.64971
	Tassel	NIL-P51	14.0258	1.18841	2.27901
	Tassel	NIL-P51	15.2142	0	1
	Tassel	NIL-P51	14.6741	0.540152	1.45413
	Tiller base（2mm）	NIL-B37	9.5365	5.67771	51.1873
	Tiller base（2mm）	NIL-B37	9.8907	5.32352	40.0442
	Tiller base（2mm）	NIL-B37	10.2425	4.97173	31.3791
	Tiller base（2mm）	NIL-P51	6.59394	8.62028	393.516
	Tiller base（2mm）	NIL-P51	7.37266	7.84156	229.374
	Tiller base（2mm）	NIL-P51	7.13078	8.08343	271.241
	Tiller base（5cm）	NIL-B37	9.35633	5.85789	57.9962
	Tiller base（5cm）	NIL-B37	9.76694	5.44728	43.631
	Tiller base（5cm）	NIL-B37	9.70178	5.51244	45.6466
	Tiller base（5cm）	NIL-P51	8.58081	6.63341	99.2783
	Tiller base（5cm）	NIL-P51	7.48689	7.72733	211.913
	Tiller base（5cm）	NIL-P51	8.14177	7.07245	134.592
	Leaf	NIL-B37	7.02835	8.18587	291.201
	Leaf	NIL-B37	7.0847	8.12952	280.046
	Leaf	NIL-B37	7.28054	7.93368	244.497
	Leaf	NIL-P51	7.30261	7.91161	240.786
	Leaf	NIL-P51	6.59914	8.07492	269.646
	Root	NIL-B37	9.30873	5.90549	59.9417
	Root	NIL-B37	8.91403	6.30019	78.8034
	Root	NIL-B37	9.77696	5.43725	43.3287
	Root	NIL-P51	8.96014	6.25408	76.3248
	Root	NIL-P51	10.0631	5.1511	35.5332
	Root	NIL-P51	9.05508	6.15914	71.4637
	IM	NIL-B37	12.9495	2.26468	4.80547
	IM	NIL-B37	11.9731	3.24111	9.45523
	IM	NIL-P51	12.2123	3.00195	8.01084
	IM	NIL-P51	12.7313	2.48293	5.59034
	SAM	NIL-B37	8.91401	6.30021	78.8047
	SAM	NIL-B37	8.63763	6.57658	95.444
	SAM	NIL-B37	9.11058	6.10364	68.7667
	SAM	NIL-P51	7.92192	7.2923	156.748
	SAM	NIL-P51	9.75298	7.46124	176.22

## Sheet: Supp Fig 11
	Genotype	Date	Gene	Mean	SD
	NIL-B37	Early	CesA7	1.35227	0.296677
	NIL-P51	Early	CesA7	2.45304	0.636212
	NIL-B37	Late	CesA7	1.36586	0.32376
	NIL-P51	Late	CesA7	3.1126	0.690015
	NIL-B37	Early	CesA4	1.39525	0.392655
	NIL-P51	Early	CesA4	2.775	0.719478
	NIL-B37	Late	CesA4	2.23092	0.335028
	NIL-P51	Late	CesA4	4.69455	0.89803
	NIL-B37	Early	CesA9a	1.30246	0.449491
	NIL-P51	Early	CesA9a	3.42212	0.745856
	NIL-B37	Late	CesA9a	1.47146	0.436771
	NIL-P51	Late	CesA9a	4.47716	0.372491
	NIL-B37	Early	CesA9b	1.34794	0.318196
	NIL-P51	Early	CesA9b	2.72059	0.433419
	NIL-B37	Late	CesA9b	1.75696	0.377434
	NIL-P51	Late	CesA9b	3.1067	0.945816
	NIL-B37	Early	GH3.1	3.71901	0.967084
	NIL-P51	Early	GH3.1	3.68659	1.36818
	NIL-B37	Late	GH3.1	3.10594	0.728834
	NIL-P51	Late	GH3.1	1.21692	0.214075
	NIL-B37	Early	ZmDrm1	1.2034	0.126496
	NIL-P51	Early	ZmDrm1	1.09389	0.13278
	NIL-B37	Late	ZmDrm1	6.96308	1.12189
	NIL-P51	Late	ZmDrm1	2.1874	0.171267
	NIL-B37	Early	LABA1	1.80584	0.262416
	NIL-P51	Early	LABA1	1.73145	0.222587
	NIL-B37	Late	LABA1	2.3776	0.77009
	NIL-P51	Late	LABA1	1.17107	0.219747
	NIL-B37	Early	CKX4a	4.61649	2.1204
	NIL-P51	Early	CKX4a	4.7997	2.14448
	NIL-B37	Late	CKX4a	6.37351	1.51028
	NIL-P51	Late	CKX4a	1.71064	0.637296
	NIL-B37	Early	CKX4b	3.18558	0.842134
	NIL-P51	Early	CKX4b	3.19985	0.832294
	NIL-B37	Late	CKX4b	2.55519	0.851669
	NIL-P51	Late	CKX4b	1.21738	0.210231
	NIL-B37	Early	D14a	1.99852	0.463348
	NIL-P51	Early	D14a	2.28715	1.05869
	NIL-B37	Late	D14a	2.58629	0.715592
	NIL-P51	Late	D14a	1.08648	0.0805792
	NIL-B37	Early	D14b	6.78244	2.09361
	NIL-P51	Early	D14b	7.49059	2.9719
	NIL-B37	Late	D14b	2.8075	1.01088
	NIL-P51	Late	D14b	1.15134	0.132345
	NIL-B37	Early	D3	2.36385	0.463614
	NIL-P51	Early	D3	2.13103	0.372279
	NIL-B37	Late	D3	3.32588	0.733064
	NIL-P51	Late	D3	1.38083	0.538649
	NIL-B37	Early	gt1	7.56784	1.55063
	NIL-P51	Early	gt1	10.5505	1.88294
	NIL-B37	Late	gt1	12.066	2.89882
	NIL-P51	Late	gt1	1.17357	0.188701
	NIL-B37	Early	GL1-3	5.82562	1.09076
	NIL-P51	Early	GL1-3	8.98294	1.3349
	NIL-B37	Late	GL1-3	4.65951	1.29292
	NIL-P51	Late	GL1-3	1.46124	0.646809
	NIL-B37	Early	PGL10	1.08908	0.0946996
	NIL-P51	Early	PGL10	1.28395	0.175753
	NIL-B37	Late	PGL10	1.40574	0.351491
	NIL-P51	Late	PGL10	2.64858	0.3004
	NIL-B37	Early	YGL8	1.0349	0.0359069
	NIL-P51	Early	YGL8	1.39267	0.183139
	NIL-B37	Late	YGL8	1.1505	0.0303247
	NIL-P51	Late	YGL8	1.80799	0.272298

## Sheet: Supp Fig 12
	Effector	Reporter	LUC	REN	LUC/REN(%)
	TIN1	YGL8	1544	1930203	0.08
	TIN1	YGL8	1035	1478578	0.07
	TIN1	YGL8	1240	1550541	0.08
	CK	YGL8	1531	2187163	0.07
	CK	YGL8	900	1501311	0.06
	CK	YGL8	339	565686	0.06
	TIN1	CesA9b	3469	1927255	0.18
	TIN1	CesA9b	2512	1794792	0.14
	TIN1	CesA9b	4761	3401019	0.14
	CK	CesA9b	4098	2732515	0.15
	CK	CesA9b	4827	3218547	0.15
	CK	CesA9b	1635	1258340	0.13
	TIN1	CesA9a	19572	3156840	0.62
	TIN1	CesA9a	7326	1465326	0.5
	TIN1	CesA9a	9009	1580678	0.57
	CK	CesA9a	11962	1993714	0.6
	CK	CesA9a	15590	1948858	0.8
	CK	CesA9a	17269	2186045	0.79
	TIN1	CesA7	4058	1561007	0.26
	TIN1	CesA7	10518	4781361	0.22
	TIN1	CesA7	8084	3109339	0.26
	CK	CesA7	9483	3387026	0.28
	CK	CesA7	13133	5253278	0.25
	CK	CesA7	5700	2478568	0.23
	TIN1	CesA4	6743	3549460	0.19
	TIN1	CesA4	7031	3906418	0.18
	TIN1	CesA4	8348	4638085	0.18
	CK	CesA4	9053	5029978	0.18
	CK	CesA4	2484	1461464	0.17
	CK	CesA4	2775	1632394	0.17
	TIN1	D14b	8603	3740838	0.23
	TIN1	D14b	8740	3361626	0.26
	TIN1	D14b	10185	3512371	0.29
	CK	D14b	12870	4151786	0.31
	CK	D14b	16085	5957612	0.27
	CK	D14b	13911	5152383	0.27

## Sheet: Supp Fig 13
	Gene	Genotype	FPKM
	ZmRELK1	NIL-B37	14.4066
	ZmRELK2	NIL-B37	73.1497
	ZmREL2	NIL-B37	158.51
	ZmRELK3	NIL-B37	80.4576
	ZmRELK1	NIL-B37	15.2601
	ZmRELK2	NIL-B37	79.6217
	ZmREL2	NIL-B37	157.584
	ZmRELK3	NIL-B37	82.6096
	ZmRELK1	NIL-B37	13.1595
	ZmRELK2	NIL-B37	74.5886
	ZmREL2	NIL-B37	160.359
	ZmRELK3	NIL-B37	79.9726
	ZmRELK1	NIL-P51	15.0047
	ZmRELK2	NIL-P51	77.5491
	ZmREL2	NIL-P51	175.542
	ZmRELK3	NIL-P51	75.678
	ZmRELK1	NIL-P51	15.4553
	ZmRELK2	NIL-P51	66.7409
	ZmREL2	NIL-P51	139.094
	ZmRELK3	NIL-P51	71.3544
	ZmRELK1	NIL-P51	15.253
	ZmRELK2	NIL-P51	78.8764
	ZmREL2	NIL-P51	167.135
	ZmRELK3	NIL-P51	80.7646

## Sheet: Supp Fig 20
	Genotype	Ear height	Tassel branch number	Number of leaves above ear	Kernel row number	Plant height	Tassel length	Ear number of main stalk	Leaf width	Leaf angle	Leaf length	Tiller angle
	NIL-B37	78	12	4	12	143	34	1	78	37	73	20
	NIL-B37	63	6	5	12	148	37	1	68	32	67	18
	NIL-B37	66	12	5	12	170	36	1	76	40	72	12
	NIL-B37	66	22	5	12	146	35	1	70	38	67	16
	NIL-B37	75	10	4	12	150	38	2	72	33	70	28
	NIL-B37	55	12	5	12	122	29	1	72	28	70	30
	NIL-B37	64	17	3	12	117	24	2	78	34	67	27
	NIL-B37	73	13	5	12	170	35	2	66	46	74	30
	NIL-B37	76	18	5	12	162	37	1	66	41	73	30
	NIL-B37	90	16	4	12	203	43	1	72	39	73	36
	NIL-B37	84	16	4	12	172	37	2	63	38	72	23
	NIL-B37	75	6	4	8	183	38	2	76	36	75	16
	NIL-B37	79	8	4	10	171	39	2	63	29	75	37
	NIL-B37	39	6	5		92	27	2	65	38	72	22
	NIL-B37	44	9	5	12	116	25	2	66	33	72	22
	NIL-B37	44	8	5	10	111	28	1	64	43	70	19
	NIL-B37	44	5	6	12	136	34	2	68	30	72	35
	NIL-B37	45	11	4		118	33	1	75	32	72	25
	NIL-B37	49	0			151	23	1	68	35	74	25
	NIL-B37	50	9	5	12	112	29	2	76	35	71	25
	NIL-B37	52	11	6	12	174	38	1	77	43	72	22
	NIL-B37	52	10	5	12	123	33	1	72	36	72	20
	NIL-B37	52	11	5	12	120	34	2	72	32	66	20
	NIL-B37	53	6	6	12	154	38	1	72	32	74	22
	NIL-B37	53	10	5	12	137	34	1	72	33	70	23
	NIL-B37	54	7	5		167	33	2	72	35	73	24
	NIL-B37	54	14	6	12	144	35	2	70	31	75	25
	NIL-B37	54	14	5	12	162	34	2	63	33	71	18
	NIL-B37	55	9	4	10	120	25	2	80	46	66	20
	NIL-B37	55	19	4	12	110	27	2	68	42	71	22
	NIL-B37	56	11	5	12	131	33	2	72	40	66	24
	NIL-B37	56	17	5	12	122	30	2	66	40	65	36
	NIL-B37	56	9	6	12	145	34	3	76	32	72	23
	NIL-B37	56	9	5	12	120	26	2	82	33	68	22
	NIL-B37	56	7	5	12	154	32	1	78	42	72	18
	NIL-B37	57	11	5		127	28	1	79	33	62	30
	NIL-B37	57	10	5	12	155	34	2	78	37	72	27
	NIL-B37	57	7	5		123	32	2	66	35	70	30
	NIL-B37	58	11	4	12	128	33	2	74	47	71	26
	NIL-B37	58	15	5	12	136	28	2	75	40	79	18
	NIL-B37	58	7	5	12	126	30	2	74	33	69	35
	NIL-B37	59	11	5		135	32	2	85	32	74	25
	NIL-B37	59	6	5	12	128	28	2	73	32	73	22
	NIL-B37	60	12	5		149		2	72	33	72	25
	NIL-B37	60	4	5	12			2	66	32	74	26
	NIL-B37	60	10	5	14	154	39	2	76	38	73	32
	NIL-B37	60	11	4	12	136	34	2	76	33		20
	NIL-B37	61	16	6		146	32	2	72	40		22
	NIL-B37	61	21	5	12	145	34	1	74	33		19
	NIL-B37	61	13	5	12	148	38	1	66	38		15
	NIL-B37	61	12	4	12	122	30	1	64	33		15
	NIL-B37	61	11	4	10	137	33	1	65	32		30
	NIL-B37	61	7	4	10	130	40	2	68	40		40
	NIL-B37	62	13	5		156	36	2				24
	NIL-B37	62	8	4	12	136	32	1				20
	NIL-B37	62	5	5	10	138	28	1				23
	NIL-B37	63	6	5	12	152	34	2				23
	NIL-B37	63	8	5	12	177	38	2				31
	NIL-B37	63	9	5	12	145	31	1				21
	NIL-B37	63	8	5	8	140	31	2				25
	NIL-B37	63	18	5		159	36	2
	NIL-B37	64	7	5		173	36	2
	NIL-B37	64	8	5		176	34	2
	NIL-B37	64	12	5	14	160	37	2
	NIL-B37	65	10	4	10	150	37	1
	NIL-B37	65	8	5	8	153	34	2
	NIL-B37	65	12	6		180	36	2
	NIL-B37	65	5	5	12	147	38	2
	NIL-B37	66	12	5	12	180	40	2
	NIL-B37	67	4	5	12	168	36	2
	NIL-B37	67	9	5	12	173	41	2
	NIL-B37	67	12			170	34	2
	NIL-B37	67	18	4	12	142	33	2
	NIL-B37	67	14	5	12	137	34	2
	NIL-B37	68	16	5	12	140	31	2
	NIL-B37	68	7	5		180	41
	NIL-B37	69	11	4	12	168	35
	NIL-B37	69	11	5	12	162	33
	NIL-B37	70	14	5	12	181	39
	NIL-B37	70	15	5	12	150	36
	NIL-B37	70	15	4	12	170	36
	NIL-B37	70	15	4	12	140	32
	NIL-B37	70	16	4	8	150	37
	NIL-B37	70	14	5	12	170	32
	NIL-B37	70	14	5	10	172	33
	NIL-B37	70	10	5	12	151	34
	NIL-B37	71	8	4	12	157	33
	NIL-B37	72	19	5	14	155	35
	NIL-B37	72	6	5	12	201	40
	NIL-B37	73	15	4	10	176	38
	NIL-B37	74	12	5		164	36
	NIL-B37	74	8	5		178	41
	NIL-B37	74	11	5	12	186	39
	NIL-B37	75	16	5	12	150	33
	NIL-B37	78	14	5	10	190	38
	NIL-B37	78	11	4	12	160	38
	NIL-B37	78	11	4	12	169	37
	NIL-B37	80	12	5	12	190	39
	NIL-B37	80	6	5	12	200	40
	NIL-B37	80	6	5	10	165	41
	NIL-B37	81	11	4	8	178	42
	NIL-B37	84	8	4	12	168	41
	NIL-B37	85	6	4	10	190	41
	NIL-B37	85	6	5	8	183	38
	NIL-B37	85	9	4	12	185	35
	NIL-B37	86	7	4	10	176	41
	NIL-B37	87	9	5	12	185	40
	NIL-B37	89	15	4	10	197	40
	NIL-B37	93	8	4	12	186	36
	NIL-B37	96	17	4	10	194	40
	NIL-P51	70	12	4	12	126	31	2	76	36	71	21
	NIL-P51	64	21	5	12	162	35	2	76	32	73	20
	NIL-P51	65	10	5		150	32	1	68	38	71	31
	NIL-P51	68	11	5	12	156	39	1	72	30	75	22
	NIL-P51	69	19	5	12	166	36	2	68	32	71	23
	NIL-P51	76	13	4	10	180	40	2	66	30	70	26
	NIL-P51	76	20	4	12	166	34	1	68	30	70	22
	NIL-P51	78	29	5	14	147	32	1	66	35	72	18
	NIL-P51	58	9	6		126	30	2	74	32	74	36
	NIL-P51	61	14	6	12	148	34	2	66	35	76	32
	NIL-P51	62	7	4	10	135	31	2	70	38	73	20
	NIL-P51	64	9	5	12	140	32	2	60	38	73	24
	NIL-P51	64	3	5	12	167	35	2	60	39	77	21
	NIL-P51	73	9	4	12	148	36	2	70	37	72	20
	NIL-P51	96	8	4	10	200	37	1	62	32	77	32
	NIL-P51	45	7	5		110	32	1	63	26	79	25
	NIL-P51	55	8	5		123	31	1	77	33	75	22
	NIL-P51	64	12	5	12	150	35	2	68	33	66	19
	NIL-P51	61	4	5	12	157	37	2	62	38	73	23
	NIL-P51	64	8	5	12	165	33	2	66	40	78	28
	NIL-P51	88	15	4	10	190	37	2	66	36	75	33
	NIL-P51	95	13	4	8	198	39	1	68	40	67	23
	NIL-P51	60	15	5	14	145	33	1	63	15	70	15
	NIL-P51	65	10	5	12	147	32	2	76	40	72	19
	NIL-P51	89	27	4	12	195	43	2	68	29	73	23
	NIL-P51	64	9	4	14	155	35	2	72	40	78	23
	NIL-P51	54	15	5		130	33	2	78	37	75	26
	NIL-P51	89	9	4	12	183	37	2	66	35	71	30
	NIL-P51	60	7	5		156	29	2	76	38	75	22
	NIL-P51	80	13	4	10	185	36	2	74	32	76	18
	NIL-P51	56	11	5		140	28	2	72	44	75	20
	NIL-P51	65	15	5		160	33	2	72	45	74	27
	NIL-P51	34	18	4		90	25	2	65	40	73	27
	NIL-P51	40	17	3		100	30	2	72	42	74	20
	NIL-P51	46	0			101	25	2	76	32	71	26
	NIL-P51	46	10	6	12	104	27	2	72	40	73	30
	NIL-P51	47	9	6	12	121	29	1	76	35	69	21
	NIL-P51	48	10	5	12	120	31	2	70	37	74	18
	NIL-P51	48	15		10	98	28	2	62	45	71	20
	NIL-P51	51	8	4		100	29	1	76	34	74	27
	NIL-P51	52	12	4	12	180	38	2	72	38		26
	NIL-P51	52	1	5	12	133	34	1	68	40		22
	NIL-P51	52	7	5		128	29	2	72	35		21
	NIL-P51	52	6	5		156	36	2	72	35		18
	NIL-P51	52	4	5	10	115	26	2	72	35		21
	NIL-P51	54	17	6	12	144		2	66	30		15
	NIL-P51	55	7	5	12	162	37	2				30
	NIL-P51	55	22	5	12	123	28	1				36
	NIL-P51	56	14	5		140	35	2				35
	NIL-P51	57	11	4	12	120	30	2				21
	NIL-P51	57	19	3	8	107	28	2				21
	NIL-P51	58	13	5	12	170	37	2				18
	NIL-P51	58	10	5	12	120	28	2				24
	NIL-P51	60	11	6	14	179	35	2				20
	NIL-P51	60	18	5	10	126	30	1				23
	NIL-P51	60	12	5		141	33	2				20
	NIL-P51	60	10	4	12	117	29	2				19
	NIL-P51	61	12	5	12	150	35	2				19
	NIL-P51	61	10	4		132	30	2				26
	NIL-P51	62	5	5		150	30	2				26
	NIL-P51	62	7	4	12	170	40	2				23
	NIL-P51	63	13	5	12	162	32	2				24
	NIL-P51	63	14	5	12	177	35	2				22
	NIL-P51	64	3	5	12	163	37	2				21
	NIL-P51	64	10	6		135	26	2				22
	NIL-P51	64	7	5		170	37	2				19
	NIL-P51	65	6	5	12	175	38	2				24
	NIL-P51	65	4	5	10	142	32	2				25
	NIL-P51	67	11	6	12	18		1				23
	NIL-P51	67	10	5	12	171	35	2				19
	NIL-P51	68	17	4	10	147	36	1				32
	NIL-P51	69	20	4	12	150	36	1				28
	NIL-P51	70	15	6	12	190	39	1				22
	NIL-P51	70	15	4	8	176	37	2				27
	NIL-P51	72	9	5		171	36					25
	NIL-P51	76	6	5	12	199	41					23
	NIL-P51	76	12	5		180	35					27
	NIL-P51	76	6	5	12	196	43
	NIL-P51	76	9	4	10	170	37
	NIL-P51	78	13	4	12	180	38
	NIL-P51	80	20	4	12	161	31
	NIL-P51	80	11	4	12	185	35
	NIL-P51	81	11	4	12	178	40
	NIL-P51	81	12	4	12	190	38
	NIL-P51	82	26	4	14	163	39
	NIL-P51	83	20	5	12	160	37
	NIL-P51	84	16	5	14	170	138
	NIL-P51	84	16	4	12	190	43
	NIL-P51	87	16	4	8	161	33
	NIL-P51	87	13	4	10	155
	NIL-P51	89	9	4	10	181	37
	NIL-P51	90	16	4	10	175	39
	NIL-P51	90	13	4	8	196	40
	NIL-P51	97	7	5		204	35
	NIL-P51		0
	NIL-P51	65	8	5	12	137	32
